# Supplementary material for: Lack of 14-3-3 proteins in Saccharomyces cerevisiae results in cell-to-cell heterogeneity in the expression of Pho4-regulated genes SPL2 and PHO84
Source: BMC Genomics. 2017 Sep 6;18:701. doi: 10.1186/s12864-017-4105-8 (PMC5588707; doi:10.1186/s12864-017-4105-8)
Supplement: Supplementary file 1 — Effect of deletion of BMH1 or BMH2 on the RNA levels after growth in YNB with 50 or 0 mM KCl. (XLSX 1235 kb) [file 12864_2017_4105_MOESM1_ESM.xlsx]

## Sheet: Sheet1
Additional Table 1. Effect of deletion of BMH1 or BMH2 on the RNA levels after growth in YNB with 50 or 0 mM KCl.
Annotations	BY4741 Average 50 mM	BY4741 Average 0 mM		bmh1 Average 50 mM	bmh1 Average 0 mM		bmh2 Average 50 mM	bmh2 Average 0 mM		BY4741 SD 50 mM (n=4)	BY4741 SD 0 mM (n=4)		bmh1 SD 50 mM (n=3)	bmh1 SD 0 mM (n=3)		bmh2 SD 50 mM (n=3)	bmh2 SD 0 mM (n=3)
AAC1	30.6753	21.1937		44.2256	30.8997		57.7084	42.0013		18.0027	17.9234		17.6982	19.3607		4.88445	13.1164
AAC3	10.627	25.4527		9.13719	15.7162		8.31433	18.9924		9.5111	29.9535		6.48172	4.07205		3.54075	12.0604
AAD10	33.2921	93.4071		43.5365	59.1904		23.7584	33.4086		11.151	36.2225		20.4784	26.7988		5.11879	1.73647
AAD14	34.5176	28.4175		33.1878	46.3039		25.8693	25.788		11.1016	13.0946		15.8652	23.4677		1.5097	3.81951
AAD15	0.0799586	0		0	0		0	0		0.159917	0		0	0		0	0
AAD16	9.38852	15.5615		11.1515	9.53694		8.13823	7.66091		1.56025	11.3971		3.39732	1.87899		1.51576	1.70669
AAD3	4.45961	2.92567		1.54807	2.61222		2.99679	1.82819		1.68935	3.05122		0.838797	0.195637		1.15744	1.47636
AAD4	10.0517	21.3748		13.5373	18.5038		8.25075	18.7596		3.01149	1.83045		6.73499	5.57068		0.984407	4.10101
AAD6	2.21753	0.801432		0.821814	0.836633		1.09417	0.445606		0.923701	0.695545		0.233992	0.103015		0.534772	0.0607299
AAH1	66.3174	49.8009		71.4666	70.9465		69.7432	40.9298		31.1472	15.312		37.6224	17.9693		22.2343	17.4771
AAP1	39.051	60.304		42.9326	71.7827		53.4764	80.8213		18.4915	25.6132		8.91182	24.6879		9.88618	2.99464
AAR2	0.720951	3.16384		1.21261	4.64263		1.04181	3.71946		0.513571	2.30099		0.304481	3.1368		0.243195	0.368572
AAT1	34.4744	31.8609		29.1913	28.5671		27.5128	33.6585		7.21564	7.29069		7.68645	3.79374		5.90781	3.95762
AAT2	539.587	240.937		630.588	321.863		688.431	416.293		388.809	87.3699		711.537	280.165		285.3	185.938
ABD1	87.5636	106.318		76.8443	89.6217		79.2192	138.909		27.6299	35.4968		28.4422	18.0517		7.06205	7.9574
ABF1	227.136	140.54		153.365	107.095		166.792	78.9974		97.6943	51.4784		53.1163	37.4694		10.0499	23.4881
ABM1	0.213224	2.39791		0.349459	1.46195		1.42795	2.86353		0.247824	1.63522		0.370575	0.377265		1.21774	0.73613
ABP1	107.361	154.889		81.2526	113.39		59.9209	68.3008		45.9693	90.9709		54.5989	50.594		9.17436	8.70781
ABP140	123.488	113.477		74.6162	70.3929		96.6878	94.4697		67.9289	40.1934		38.5364	20.43		11.5874	24.8295
ABZ1	101.842	151.36		66.9918	123.743		58.6876	61.3134		36.3733	50.0579		50.6657	72.8877		14.7314	9.63041
ABZ2	46.8814	87.0907		40.5447	54.5103		24.8512	33.1722		13.4715	57.0146		7.5572	25.0079		2.79393	0.589848
ACA1	14.1786	17.4499		15.1067	20.6111		19.3116	29.5878		3.28362	12.0295		4.00764	3.31385		2.60833	4.83147
ACB1	383.077	351.914		989.933	568.784		231.362	166.691		472.272	470.866		730.3	353.356		56.3949	80.8061
ACC1	615.427	288.877		1185.21	637.45		764.291	359.595		117.47	101.772		258.549	138.761		114.555	18.2415
ACE2	33.1118	35.4739		13.1561	22.7476		18.0706	10.1054		22.6727	16.1264		8.24924	9.39917		4.52228	2.46312
ACF2	25.855	43.9489		24.7861	35.9		36.8876	46.04		5.31403	9.55669		4.10237	5.14264		7.08077	23.2258
ACF4	28.5342	21.9329		45.7982	43.5173		33.1287	30.0166		19.3616	10.4071		32.1265	11.2995		11.2786	14.6509
ACH1	59.9556	209.009		24.1635	138.409		38.8251	227.422		37.4616	89.0435		6.54351	49.3582		10.4678	10.1527
ACK1	26.1185	43.9091		40.7508	37.4181		25.6445	27.8444		4.10925	39.2743		11.2102	10.2849		1.9201	5.58476
ACN9	28.2119	45.0799		19.7739	31.5778		16.6927	21.1744		10.8628	32.2827		11.4822	12.7286		3.74246	7.17946
ACO1	1396.68	918.37		1377.87	1111.47		2684.46	1743.72		969.466	723.769		766.042	1010.51		511.394	463.598
ACO2	417.08	214.09		446.217	270.689		388.57	295.436		113.529	45.6034		286.97	92.2595		67.2358	95.8617
ACP1	513.631	687.876		502.363	602.586		217.564	271.702		200.529	245.035		318.991	315.761		13.8634	13.302
ACS1	13.0768	31.1219		14.0594	14.412		10.6298	27.3174		1.70997	11.5688		7.68011	3.28875		0.488257	15.6615
ACS2	742.63	283.175		1137.36	468.384		929.555	760.866		481.193	143.156		1436.01	431.048		423.71	290.669
ACT1	1869.83	2493.49		1313.75	1544.14		1934.99	1980.25		675.7	621.01		203.344	290.257		200.84	108.526
ADA2	12.3908	5.94035		12.4918	14.397		12.6097	8.38769		5.77463	4.03706		7.76569	4.87567		4.21996	2.22904
ADD37	0.093285	0.028554		0	0.0307151		0.116303	0		0.18657	0.0571081		0	0.0326863		0.102446	0
ADD66	41.7257	38.6529		60.6947	54.596		57.3847	36.9085		26.8279	32.6701		39.675	10.4718		17.9404	20.178
ADE1	793.28	326.69		605.612	289.495		550.845	288.652		512.466	135.758		562.214	193.856		118.006	101.243
ADE12	1578.24	370.088		993.565	681.839		515.034	112.84		837.723	174.574		746.601	406.086		143.978	22.6824
ADE13	1229.65	616.44		821.541	649.219		808.715	301.631		420.028	190.547		551.915	144.327		230.31	54.7665
ADE16	117.125	140.403		136.177	151.307		180.411	168.293		27.4219	47.8584		36.7036	11.0593		22.6327	57.6948
ADE17	1852.76	534.213		1430.17	787.081		1477.61	354.531		408.122	250.576		278.522	389.579		197.879	15.2888
ADE2	461.89	114.173		519.197	252.973		341.292	153.306		133.205	24.1982		92.6903	110.423		59.0566	66.4379
ADE3	667.145	796.903		980.879	1020.33		962.396	1012.11		284.857	320.587		605.167	104.114		126.166	251.601
ADE4	528.053	161.388		648.297	294.78		640.652	201.721		171.697	83.8174		317.686	190.008		102.673	24.4674
ADE5,7	1102.14	454.323		1290.73	800.913		1548.85	432.982		492.455	105.741		572.306	310.742		115.491	49.7685
ADE6	310.451	211.908		341.723	279.217		335.824	149.48		174.187	32.7081		247.577	65.1355		154.577	55.3438
ADE8	729.636	165.973		751.67	421.5		661.271	123.01		370.279	77.8644		419.588	177.639		99.9381	50.2838
ADF1	76.4987	80.6605		104.017	111.921		51.963	52.0806		48.3332	32.3624		66.9532	52.4733		9.63561	11.8493
ADH1	0.463069	0		0.333468	0.246131		0.190277	0		0.465073	0		0.336225	0.126262		0.193241	0
ADH2	5844.73	6037.55		7231.33	6117.32		3410.33	2503.33		2612.42	4413.96		3028.98	3001.33		952.909	766.162
ADH3	712.324	976.26		595.578	754.006		610.445	894.359		160.077	297.767		23.5172	41.5355		84.7939	5.2586
ADH4	43.6901	37.7804		70.7053	54.0752		35.4177	28.7958		14.6477	12.8644		23.5572	18.2718		6.92587	1.2242
ADH5	166.187	273.254		118.892	182.919		188.588	203.24		68.1746	146.417		49.3677	40.3627		47.4277	98.8595
ADH6	208.658	391.085		599.161	735.967		25.2754	40.5977		256.457	504.218		513.132	611.38		7.54693	9.83331
ADH7	6.14297	3.10422		7.71442	6.82278		6.41655	5.33441		3.46018	3.13676		3.73685	0.751809		0.664512	1.26636
ADI1	20.439	54.3405		18.3202	26.6371		11.5506	20.9655		7.02765	29.3316		6.00981	10.6968		0.435422	6.58149
ADK1	1117.52	1092.13		1780.96	1599.6		1247.27	1082.15		679.019	704.326		647.786	405.249		89.0076	113.157
ADK2	1.15551	0.278371		1.33008	0.524586		0.695803	0.322063		0.516622	0.259716		0.666351	0.203377		0.277461	0.108174
ADO1	850.183	767.596		1059.19	1173.88		1635.88	1159.07		475.918	378.931		686.34	174.772		169.921	527.17
ADP1	50.7257	41.9393		58.2654	45.1089		37.9117	62.3895		15.988	13.9647		14.2737	3.19609		3.35272	26.5288
ADR1	6.09829	31.8019		1.9915	6.73708		9.61306	12.2183		3.35953	13.7749		1.7461	2.14676		6.09177	3.63449
ADY2	0.815239	0.575923		0.784096	0.860146		1.37813	1.1949		0.315563	0.724575		0.448283	0.324795		0.441972	0.221989
ADY3	19.14	7.23519		18.5598	14.9802		15.6119	11.3243		5.5398	4.87623		6.60464	1.8244		1.3156	2.22044
ADY4	40.6588	54.3049		25.4714	62.4597		17.8622	29.1338		20.8904	23.4009		14.0074	36.8494		3.20133	7.0918
AEP1	26.4137	20.1027		18.6248	15.6986		14.5989	23.5482		16.5874	15.3287		20.2499	3.84214		4.54745	14.6884
AEP2	25.6878	18.1944		21.1801	15.263		25.6909	18.9599		11.6151	1.9527		17.3503	6.81249		3.61703	5.4913
AEP3	7.75026	6.96138		14.6918	17.9687		4.27812	5.37035		6.95336	5.156		8.37735	12.3959		0.609566	1.34436
AFG1	38.2342	14.1355		70.0081	58.2953		14.7772	19.3254		21.4761	11.1181		30.965	35.751		7.0021	11.0977
AFG2	13.4533	20.0382		28.4295	26.8711		6.79987	8.14067		11.739	20.3004		18.0459	16.7881		1.74638	1.75881
AFG3	128.268	104.58		66.7455	82.0744		43.1718	23.2116		71.5668	69.8486		60.3178	46.3576		11.6824	3.44743
AFI1	21.3435	28.1969		25.1733	32.3298		19.6405	13.1527		6.35587	11.1275		12.0442	15.8258		1.93197	1.65663
AFR1	28.1969	157.385		24.3491	107.748		37.7922	185.452		9.82758	98.2578		6.59356	43.0661		17.1077	4.36116
AFT1	28.9482	32.754		26.2896	21.9279		9.74973	12.3067		15.738	14.9436		13.3786	10.1865		2.17628	5.07921
AFT2	3.49537	2.72132		2.28425	4.63509		1.26529	2.08714		3.23244	2.16647		2.05493	2.71099		0.409064	0.345508
AGA1	179.692	1743.6		108.415	767.354		176.857	2199.47		113.949	1076.49		35.2536	265.105		24.5158	571.458
AGA2	50.861	61.5606		35.1963	62.9596		27.691	57.7716		29.9526	17.2858		18.9662	29.5292		3.81954	9.6971
AGC1	18.2087	19.8452		12.2307	17.4857		16.4821	23.4093		7.20276	13.2561		4.27636	3.15067		1.78123	3.19803
AGE1	42.1871	18.7502		49.2174	25.1284		36.3055	40.8694		27.8644	13.4655		53.1823	16.0081		10.8889	16.1187
AGE2	85.7407	56.0063		137.869	94.5649		78.6297	70.5922		14.1224	15.2878		52.8746	28.3188		8.30575	22.5847
AGP1	247.946	25.1932		152.779	70.3997		211.429	30.565		153.63	3.79002		118.012	57.4084		47.671	9.06167
AGP2	11.5116	32.1161		8.99597	10.8991		17.1453	18.3196		3.4368	30.3629		6.92697	4.83857		4.32213	5.43367
AGP3	0.35746	10.9127		0.344043	1.01325		0.300339	0.819733		0.273062	20.005		0.1116	0.423337		0.160033	0.336132
AGX1	17.3563	11.9441		27.6441	27.5653		20.7738	19.311		10.9811	6.60647		5.82845	8.20195		1.54426	1.44673
AHA1	84.3159	224.498		65.0888	117.317		49.7364	88.5619		28.1785	87.1824		30.804	47.1313		8.37561	21.8532
AHC1	28.8635	59.9409		41.2868	54.5694		21.4387	27.4415		14.9031	47.811		28.841	31.234		0.528849	5.36847
AHC2	26.3294	4.83205		17.3896	17.502		33.9506	11.3047		9.37927	4.24201		10.054	5.35186		4.50179	3.53523
AHP1	3865.51	6134.45		2938.29	4326.51		783.599	887.796		2247.9	3382.13		2359.29	3213.89		418.84	71.0578
AHT1	0.37314	0.0428311		0.261558	0.692756		0.0519108	0		0.74628	0.0856621		0.321624	0.623794		0.0899122	0
AI1	2.37054	1.90919		3.04416	1.66914		3.84432	4.67243		2.76658	1.74132		5.13884	2.5474		0.296877	2.6807
AI2	1.84794	0.524225		5.05158	1.45662		2.99265	3.49082		3.26773	0.753993		8.53743	2.41819		1.16722	3.05524
AI3	0.253559	0.0428311		0.482161	0.179442		0.503634	0.423731		0.300103	0.0856621		0.697925	0.287673		0.333706	0.176781
AI4	2.74316	1.8307		1.28371	1.13512		3.34468	2.06642		0.600454	1.58983		2.08302	1.54215		0.915688	0.319662
AI5_ALPHA	22.8694	16.2008		35.3072	14.5435		25.5893	42.0343		17.1704	15.0062		59.6638	20.3142		3.99019	25.1699
AIF1	76.122	42.0093		47.1886	31.0615		78.2255	53.1677		50.2341	28.1003		74.6543	37.7402		15.7897	5.03821
AIM1	43.1014	27.6644		46.9557	43.3255		53.6883	43.0526		6.94113	12.8386		5.8523	5.28915		8.45817	6.42985
AIM10	23.6304	12.2263		9.6826	12.21		13.3278	10.4076		14.2867	8.32868		4.69988	2.87115		2.54486	1.15873
AIM11	15.768	18.4845		16.7098	16.7624		9.54986	9.82836		7.82292	12.6162		6.72934	6.62395		2.55527	2.55897
AIM13	86.5713	69.5074		107.164	127.393		88.4783	55.8011		41.6513	23.277		84.7421	66.4007		37.4122	9.64222
AIM14	56.9851	31.3533		77.1996	57.5929		57.7256	57.7022		22.382	18.346		11.8618	4.76678		2.74993	4.14475
AIM17	93.1433	382.266		58.0614	425.487		87.1911	245.88		54.1399	116.139		52.119	368.956		57.8075	19.0868
AIM18	9.55771	4.44827		4.77347	7.80298		7.08632	7.04334		2.49345	3.09229		1.74055	1.94321		0.89073	1.5802
AIM19	20.1656	17.779		18.2954	25.7593		11.4394	13.7924		9.83997	3.35749		11.0157	12.7765		1.36356	3.36893
AIM2	35.5008	30.9472		37.4343	35.1691		13.5774	22.9203		14.052	11.3549		9.05113	15.4824		1.23921	8.18379
AIM21	38.7964	53.7761		31.6872	28.7112		42.8692	88.7977		28.7831	21.2531		44.752	29.2616		14.0119	33.5167
AIM22	11.2528	17.1518		14.8601	17.3954		2.72419	2.9213		9.39992	19.0145		12.4608	13.2381		0.206328	1.59491
AIM23	22.5599	33.6942		13.4517	18.1616		17.9811	17.8196		10.226	10.2368		2.77904	1.54604		5.78554	3.78845
AIM24	89.3155	85.9442		76.5119	110.635		84.556	68.5537		29.89	22.7931		67.4575	49.0295		14.7536	11.4004
AIM25	19.6967	9.38249		30.7703	17.1394		15.5326	18.0743		5.69545	6.69519		17.7837	1.42003		11.8741	6.37166
AIM26	0.0799586	0		0	0.0180513		0	0		0.159917	0		0	0.0312657		0	0
AIM27	144.88	109.975		93.587	91.5071		82.358	68.1918		46.5118	30.0524		18.693	14.8073		7.98761	8.98874
AIM29	138.16	161.461		156.3	204.027		157.72	204.71		72.6552	92.3159		24.4407	51.8798		7.63724	22.3085
AIM3	31.9203	35.6796		32.8467	29.2076		29.6927	72.7741		21.8407	24.5128		30.3471	17.1852		15.6396	34.8349
AIM31	99.4831	101.922		75.2018	93.3405		127.771	142.946		28.1666	35.8236		24.6783	37.3026		8.41792	27.7774
AIM32	10.5425	7.15827		8.00191	9.00441		3.595	6.02821		5.5048	5.83572		2.28148	3.57498		0.683994	2.05054
AIM33	14.4327	12.6972		11.4987	20.5055		9.59397	8.19468		8.01905	8.98263		9.18438	13.2043		2.02535	3.34166
AIM34	30.2352	6.35455		49.6599	16.613		7.68052	0.835187		19.1942	6.52107		40.7065	19.0185		0.82207	0.544343
AIM36	27.4467	27.3908		29.7361	34.2253		30.1047	27.7123		9.57887	4.51792		8.35102	6.52284		4.7924	3.24998
AIM37	288.558	313.566		130.828	167.617		246.43	300.357		157.359	159.856		135.22	105.676		68.9412	53.7897
AIM38	109.94	77.6739		115.231	102.724		124.474	91.209		42.3951	25.5526		28.2648	1.83444		18.7205	8.53183
AIM39	21.7665	20.4953		19.8577	22.6565		17.8362	18.8402		4.97532	6.78502		8.40475	3.83683		1.47513	5.62399
AIM4	62.4175	106.018		75.8213	113.82		75.5358	140.291		25.2768	56.9352		32.5198	14.0444		12.8135	43.0621
AIM41	83.5968	203.482		40.5173	95.0232		63.1628	109.818		37.3168	45.4913		13.3467	14.6671		9.81467	19.3544
AIM43	31.4549	22.8317		42.5573	44.0137		4.00807	6.22685		36.4177	18.8133		31.1457	36.526		0.993981	1.68392
AIM44	21.6992	22.7213		13.1076	11.3288		11.739	23.1566		17.8182	18.8549		11.5288	5.24985		2.98161	10.8067
AIM45	121.659	66.662		88.2985	61.4503		69.8289	46.5727		70.3785	40.638		24.9362	18.5589		12.8026	21.7222
AIM46	40.4047	49.1942		59.3213	58.1195		53.8067	108.388		21.3946	42.7899		40.4639	21.152		16.0525	29.776
AIM5	64.1311	101.851		31.1236	59.9762		33.0209	29.6923		33.2463	47.059		23.5301	29.863		5.5527	13.4855
AIM6	56.5995	80.5744		67.128	88.9739		92.8016	89.8101		19.2506	19.4695		18.5202	4.38789		27.0953	45.6987
AIM7	288.158	315.917		220.504	285.93		183.547	162.266		128.633	157.68		144.992	118.768		46.4	52.733
AIM9	59.2659	63.6952		40.3798	52.7951		52.3493	64.3028		11.6325	7.72035		2.8482	1.36542		4.8538	8.45367
AIP1	57.3339	105.06		134.5	148.885		7.1442	22.4435		49.3579	103.53		111.552	122.508		1.18743	23.7031
AIR1	27.7886	33.7616		19.8512	16.1048		12.954	19.2745		14.9688	30.5358		14.6214	4.1147		3.39425	8.73511
AIR2	52.2141	32.6093		49.8821	41.6422		50.3477	27.2283		40.0786	32.1604		29.9796	3.29405		4.82596	3.03225
AKL1	59.051	60.211		77.998	67.9703		66.293	121.185		20.9576	41.1882		53.0969	21.9444		7.13163	41.8643
AKR1	174.801	169.564		131.8	170.427		142.386	161.934		53.8849	24.6446		40.2771	30.0196		32.1373	2.73979
AKR2	12.297	12.1715		12.5644	9.12968		11.3264	8.59691		2.52159	6.93681		4.80335	1.7274		2.30665	0.952824
ALA1	260.989	176.933		249.139	195.598		264.033	202.626		48.683	32.8186		64.7918	34.9686		17.0263	52.0862
ALB1	116.372	92.6946		144.98	120.632		117.841	78.6969		62.4811	22.9385		38.97	16.4748		19.0431	19.0889
ALD2	0.16892	0.339726		0.58663	0.673242		0.34456	0.320595		0.226873	0.605705		0.518595	0.294214		0.106407	0.295355
ALD3	82.8985	217.55		60.3436	321.129		56.9675	159.759		20.011	177.611		17.7935	280.503		7.71339	11.469
ALD4	355.127	349.84		358.886	404.465		313.712	244.086		95.0252	35.4276		270.153	132.927		116.874	30.437
ALD5	285.134	205.426		286.541	255.507		423.257	198.684		111.143	41.9042		69.9195	33.9747		54.5703	53.9194
ALD6	554.509	214.681		1944.17	858.252		301.185	195.864		536.785	98.1106		1731.18	583.834		46.0756	59.8329
ALE1	66.532	54.3716		86.2993	52.3928		33.1367	23.4925		27.3131	41.7297		26.0357	23.6424		2.67082	7.7362
ALF1	9.35968	20.7897		15.71	20.2256		12.5221	24.3817		2.99125	5.9942		4.0598	3.27309		3.68845	2.41948
ALG1	58.7657	31.9051		22.1512	24.9932		29.2929	23.4188		28.9675	7.28399		2.95591	4.42121		1.31429	6.81253
ALG11	39.25	37.7811		50.6929	46.4429		51.2082	40.1468		17.3489	11.7873		17.913	3.38106		1.0046	7.01393
ALG12	66.2228	42.3403		90.2355	58.0604		61.5111	73.4027		18.3866	28.5169		51.9562	10.1316		13.9016	33.9702
ALG13	32.9295	58.389		57.2691	62.377		50.3607	103.622		14.8107	31.2202		12.3283	11.6413		14.6396	19.876
ALG14	76.0451	6.69184		108.472	35.5426		50.7843	8.59348		26.2136	4.56331		50.5	24.4427		5.40569	2.84545
ALG2	81.2549	38.2874		118.673	70.6021		78.7385	35.2773		34.0019	11.2914		68.9623	27.73		11.3814	9.20086
ALG3	66.1402	50.6019		128.615	71.8331		112.581	79.833		27.9692	12.9366		51.0011	29.3102		19.9118	25.1186
ALG5	47.8286	18.493		102.699	65.7029		19.8847	10.7122		42.6125	12.9329		77.1497	44.1482		4.61945	1.69864
ALG6	86.4266	101.926		84.941	90.3645		67.69	75.8856		22.0643	42.6868		10.3842	16.9109		11.8389	12.0459
ALG7	63.4911	10.123		85.6553	36.1353		63.36	22.1271		23.6854	7.64769		38.9694	15.4302		15.2489	11.0002
ALG8	41.461	15.4187		30.001	20.9324		31.4502	19.0618		19.5764	2.01077		19.4714	6.19344		12.2461	9.48418
ALG9	43.8606	35.2321		25.5445	31.2043		55.3111	44.496		11.0486	24.4675		6.83769	15.7734		2.86953	8.49908
ALK1	49.8529	46.0852		35.615	33.844		44.2091	33.0188		18.0342	15.4595		20.1763	7.64016		11.3971	9.48225
ALK2	80.4056	17.1501		68.7112	33.1153		104.55	31.4769		54.3568	12.5354		97.1239	40.187		14.6574	3.63332
ALO1	428.5	236.683		353.845	328.982		302.002	145.004		148.793	115.34		283.856	104.882		84.1201	36.3527
ALP1	3.778	0.90986		4.42017	2.13313		2.80108	1.59121		3.68695	1.05195		2.19208	1.05802		1.02201	0.359847
ALR1	78.1534	93.6967		27.5141	41.5645		65.9759	94.8125		47.1579	45.8911		32.1135	34.2272		2.36867	2.63452
ALR2	5.19197	12.1104		8.65769	9.3544		1.88522	2.79998		2.25704	14.4757		5.95616	6.16429		0.705325	1.26209
ALT1	152.538	257.789		117.028	214.634		138.076	204.229		46.7298	31.1888		51.0042	80.2858		29.4809	6.18873
ALT2	44.2469	6.50021		64.6389	33.2931		4.33925	1.71854		32.7503	6.99459		54.9731	27.0433		1.25097	1.21982
ALY1	40.7026	36.7519		23.5327	24.6196		39.9517	46.6763		20.1504	24.6629		20.7124	18.0082		4.54453	8.17467
ALY2	19.1146	32.0285		21.1205	26.6383		24.2911	43.6495		5.83863	5.72173		11.9821	6.07105		0.349881	9.88683
AMA1	2.48409	1.20031		1.06072	1.4087		3.05381	2.12274		1.72078	0.913932		0.705336	1.17878		0.555993	0.772865
AMD1	66.802	72.3598		64.681	99.9665		49.6518	56.9525		30.2239	5.48688		47.92	55.7232		18.6857	7.03699
AMD2	25.5954	21.9327		26.867	30.6529		17.8201	16.2131		7.21169	16.5769		6.13568	12.3566		3.23506	1.18434
AME1	13.4793	7.13044		7.35132	7.90448		6.72771	8.27523		5.20849	5.32492		1.11614	0.306802		1.77173	3.53755
AMN1	181	219.669		114.628	143.244		185.365	314.048		95.1808	73.1219		106.833	91.6953		5.66263	12.2734
AMS1	59.0878	140.962		13.9119	52.1735		32.3154	90.7922		36.8636	45.9586		2.57421	5.25781		9.49786	20.8188
ANB1	37.0071	170.344		24.6027	87.8684		55.6546	172.311		29.4151	133.8		10.7612	22.7348		6.18159	79.0601
ANP1	5.76093	5.68357		9.9003	9.74168		10.4026	15.6185		2.01802	4.34337		5.65074	2.46469		0.433119	6.33268
ANS1	1.29586	1.71042		0.141354	0.444527		0.819796	0.401704		1.59965	1.947		0.163636	0.259814		0.0428614	0.203025
ANT1	30.5288	8.70056		19.2632	17.4589		20.2368	41.7688		11.3712	6.19806		6.88661	9.3683		8.4162	46.5324
AOS1	111.012	85.822		104.916	126.344		91.1106	114.668		21.2696	24.8398		20.2324	16.1611		17.172	19.6451
APA1	252.888	434.256		263.965	334.731		169.987	185.353		146.888	141.233		241.105	176.602		71.0251	51.4575
APA2	26.3258	94.0011		48.3697	85.9085		40.1423	141.387		15.2133	57.6308		20.6586	21.2974		8.21909	9.70252
APC1	18.2929	21.7938		10.8771	13.9753		13.9759	12.9028		4.94528	13.6473		6.37746	1.66134		0.298166	1.78678
APC11	48.2997	43.9593		45.6854	39.6832		39.8214	43.706		14.4543	11.7971		18.4607	5.2511		10.5774	11.3962
APC2	19.9691	20.5074		23.5483	24.812		20.7702	25.4423		3.9522	13.7507		5.30142	2.23051		2.95351	4.31463
APC4	39.8245	17.9795		53.7632	44.5017		45.4457	30.1153		7.71495	12.6565		20.4717	6.34421		3.63986	1.22391
APC5	17.5839	14.2673		22.2472	24.5368		22.7461	25.8656		9.26465	10.3644		0.980655	2.47363		3.02083	5.60943
APC9	50.6682	52.9354		32.9442	55.6736		27.8183	30.7588		17.3942	10.168		25.1209	31.529		6.11329	5.21687
APD1	88.4433	110.515		114.301	123.246		56.9448	70.4882		39.2716	70.9116		47.6806	54.6957		5.41834	8.69201
APE2	289.1	271.677		392.836	234.596		383.365	615.486		185.753	172.888		506.366	248.97		136.922	135.874
APE3	535.769	372.043		553.492	377.613		452.85	478.769		230.249	158.294		293.713	98.6227		101.988	211.954
API2	0	0		0	0.0631522		0	0		0	0		0	0.0769374		0	0
APJ1	64.1153	125.578		67.3319	115.297		84.921	94.9298		45.4192	19.5977		44.6712	42.7928		23.2706	32.957
APL1	27.9359	65.8362		30.7388	44.991		31.7606	67.8268		10.3826	3.96656		17.9838	7.56154		11.3956	23.3235
APL2	38.7859	66.3582		19.551	33.7175		37.0568	43.8504		25.0974	29.8358		4.45322	4.62395		3.83272	11.1494
APL3	20.8307	35.3463		28.1246	35.3547		34.2521	45.9787		5.23384	14.5742		4.3439	3.64247		0.723676	3.26496
APL4	13.8939	10.8128		13.8157	13.5108		6.57017	14.6811		7.45765	7.28422		4.89999	3.21599		1.44053	4.79783
APL5	91.944	76.1006		44.6692	47.0902		60.6564	77.7066		67.8431	55.5912		43.3037	19.9342		7.9418	19.6107
APL6	190.183	145.823		146.977	168.305		184.945	196.596		11.706	42.3069		35.9869	22.8389		11.9815	49.9521
APM1	24.933	37.517		25.5398	29.0673		28.3647	29.7762		4.86789	13.5838		12.3226	2.36945		0.72723	10.4262
APM2	34.7078	50.3441		57.4672	60.7477		39.092	52.1261		9.19405	21.7654		30.3658	14.2076		0.520062	11.5366
APM3	185.534	142.966		153.838	183.538		117.817	87.6924		76.4189	26.3267		103.539	76.2398		26.7734	6.27764
APM4	148.071	130.756		140.764	166.974		90.1439	89.7874		49.1391	73.5658		52.2319	73.3773		18.1865	37.3515
APN1	79.352	82.9019		87.9588	55.4771		69.8608	78.5514		32.6775	50.7198		77.1497	23.0823		6.96115	19.4384
APN2	16.133	20.4553		8.90925	13.1723		9.18947	10.4379		8.31267	6.56231		3.77729	3.28187		1.90381	1.59171
APP1	32.5447	46.9207		27.5806	40.2		23.7448	30.6689		9.3799	24.8623		13.0401	14.1763		2.78848	4.22782
APQ12	116.944	100.884		97.7685	107.199		81.3086	77.9268		15.7094	17.6536		8.26372	26.2283		4.36455	3.69335
APQ13	17.4109	9.15592		5.91028	4.21731		8.9319	6.36225		19.1364	7.68434		9.73734	4.09174		5.18189	3.77378
APS1	14.8382	22.7431		4.0547	15.825		25.0509	42.1127		4.60761	16.7753		2.46303	12.8939		9.73037	21.9786
APS2	27.0172	20.1481		16.9713	21.3939		23.9803	27.895		9.5743	13.6865		6.28026	6.14594		5.19608	3.02779
APS3	63.1762	81.9551		59.3202	75.2441		66.1747	80.5666		11.1045	17.959		5.21996	10.5784		5.08154	16.6127
APT2	24.1621	31.1469		5.52144	13.8418		23.8538	20.8856		18.8229	24.2751		1.48929	6.44538		7.12813	4.80004
AQR1	147.634	14.867		77.8663	46.2003		69.9717	10.7937		76.9621	4.74601		53.4219	24.5433		9.96187	0.253927
AQY1	2.06089	0.851433		1.48702	1.72537		2.395	1.50455		1.3166	0.684674		1.01528	0.0824387		0.2372	0.435495
AQY2	0.315946	0.312491		0.106873	0.0727448		0	0.0774548		0.471264	0.375462		0.185109	0.0825498		0	0.134156
ARA1	99.7141	93.1214		141.556	128.456		163.917	179.766		37.9354	53.8598		36.0044	35.0521		16.1225	10.9113
ARA2	42.7952	41.047		32.4486	44.2876		26.771	27.7729		18.8382	9.69903		14.9256	16.2151		5.79978	4.10068
ARB1	196.097	153.223		161.672	134.718		107.845	88.4779		98.9552	53.7884		32.9214	33.8681		16.6319	17.552
ARC1	920.477	1311.87		709.016	954.575		871.84	844.364		215.705	292.394		364.274	108.303		157.578	326.545
ARC18	298.582	460.086		367.854	548.001		275.732	419.301		133.244	314.842		213.697	194.461		26.3002	77.5091
ARC19	837.898	921.158		475.89	796.474		426.085	423.965		317.105	227.052		324.814	384.426		76.1902	95.05
ARC35	251.543	302.697		170.463	270.243		316.774	385.76		89.5509	100.71		56.5186	63.2397		23.3615	29.3792
ARC40	97.837	132.966		132.573	128.758		90.081	107.645		31.9327	34.323		49.5841	31.8076		21.9414	19.8958
ARD1	105.463	79.6362		102.502	98.7354		68.8319	64.3875		47.0139	17.6932		48.0355	31.8305		17.1841	2.66743
ARE1	56.0257	26.9604		49.2662	37.8906		49.7045	51.8454		28.274	12.9358		9.70774	9.92158		18.813	24.9777
ARE2	4.65961	23.915		3.47939	9.34123		4.23013	13.8914		1.23051	10.2522		1.60747	1.58656		0.955319	5.66092
ARF1	967.639	1070.03		1404.61	1362.02		1678.32	1442.59		507.862	540.702		128.343	136.91		400.704	573.119
ARF2	1044.12	990.091		1600.98	1451.75		1132.58	907.974		676.702	541.836		1003.66	412.123		151.026	295.898
ARF3	47.566	39.0894		74.1319	43.6517		64.2629	66.0302		16.1748	20.5675		65.3895	21.7556		15.139	6.09366
ARG1	2709.48	565.779		2000.08	915.096		1858.37	246.803		1066.47	337.277		1271.1	496.802		641.396	112.298
ARG2	44.8877	66.869		33.5504	42.2036		54.8663	60.1848		19.9036	36.2897		20.786	15.249		7.4401	8.07302
ARG3	1442.67	214.429		883.656	394.228		404.736	31.2051		892.504	120.753		685.273	309.493		66.7479	4.98984
ARG4	1197.12	989.439		1506.41	1128.04		1811.66	1559.14		788.726	353.43		1390.64	567.497		456.378	452.294
ARG5,6	852.554	198.062		461.232	326.683		689.475	83.1797		415.235	105.738		193.631	140.324		111.02	17.9581
ARG7	433.252	798.963		521.861	567.795		151.522	217.724		324.589	292.56		418.341	341.791		7.74325	36.9492
ARG8	245.345	68.1502		190.238	129.133		206.985	30.1214		175.799	55.8923		120.617	32.6426		79.9444	13.2147
ARG80	60.6314	79.2023		50.2867	41.6718		65.384	102.077		34.6763	53.8113		66.9763	41.3172		7.81502	31.2096
ARG81	18.3105	14.1302		45.4578	34.5474		9.44997	8.46649		19.3594	4.1962		41.1312	22.9319		1.66378	1.09772
ARG82	47.7583	16.7566		44.2463	33.5268		28.9542	27.0688		9.88653	11.2383		7.63712	3.18406		0.764074	1.4834
ARH1	38.9653	46.3399		41.5447	48.9069		29.0356	27.7641		25.5547	39.1267		25.4318	21.46		10.9427	6.45218
ARI1	43.43	86.4438		130.166	157.919		7.93214	20.696		60.328	122.27		109.198	132.218		1.64147	9.51124
ARK1	41.7191	22.0346		33.8794	28.6335		26.9727	19.8584		14.3114	16.3644		7.4995	5.63716		1.70758	1.08723
ARL1	122.454	31.1272		122.231	78.2626		94.4402	42.0876		20.9507	4.53393		23.7739	16.8676		12.7846	8.04695
ARL3	67.89	54.2854		30.2748	39.6191		22.7491	15.6708		34.6406	23.1795		20.4727	18.9393		7.14967	3.60151
ARN1	1.35058	0.956721		0.340615	0.666364		0.394471	0.925345		1.35189	0.963852		0.396471	0.130093		0.304888	0.330123
ARN2	51.9584	52.1717		34.7485	42.1161		46.8923	30.8518		21.9105	37.2623		20.9359	7.55186		9.80245	7.78761
ARO1	605.821	290.574		474.478	337.111		892.714	562.383		482.449	202.474		689.852	409.049		157.857	99.5495
ARO10	4.22849	3.36925		9.15722	6.49469		5.39771	6.34765		4.28851	4.18132		7.31841	1.76116		2.46178	3.30481
ARO2	462.684	893.874		279.244	365.671		285.212	232.429		230.702	586.827		152.906	105.481		35.4538	100.625
ARO3	331.094	387.54		173.91	133.917		249.523	180.889		246.907	316.829		245.762	94.0804		31.4362	62.7538
ARO4	320.886	194.535		248.523	163.264		256.46	123.051		118.647	126.144		160.135	47.8234		32.8298	19.4255
ARO7	81.007	75.3		65.965	62.7358		43.5211	60.735		34.0004	22.1016		8.67137	9.12813		6.36012	14.5923
ARO8	263.794	301.303		322.633	207.292		299.028	306.914		61.9669	94.537		256.506	88.2102		15.5511	131.75
ARO80	21.0544	28.5935		27.9857	32.0993		24.3808	29.9311		2.7835	7.20807		3.06922	6.32643		5.31825	7.33324
ARO9	1.8007	2.43103		0.606818	1.43329		0.653032	0.798302		1.00601	2.54778		0.576837	0.737485		0.0984761	0.183544
ARP1	36.3265	26.5753		42.6387	28.5894		10.6363	5.48888		18.6513	20.9762		34.99	20.0361		1.89728	1.2815
ARP10	4.35719	2.3154		9.14865	5.22134		4.69911	3.32954		1.49432	1.66591		4.10146	2.1353		0.361149	1.16764
ARP2	257.396	308.675		283.262	330.866		282.644	356.898		23.7042	70.7893		32.8881	36.2634		9.20706	49.7201
ARP3	143.258	166.903		104.798	123.926		100.882	157.455		50.9377	35.8522		27.3369	12.5786		3.32651	19.9758
ARP4	39.0922	24.566		34.0686	32.6104		72.8727	51.1472		22.864	21.2224		22.3838	25.2918		6.68627	9.00871
ARP5	97.0015	97.9389		81.3345	73.847		88.4476	127.301		37.0838	44.9422		64.0415	27.403		8.31685	32.6008
ARP6	72.5215	26.71		86.0086	56.6237		36.6825	19.5728		29.3422	2.75575		57.2789	29.5875		6.06968	5.27652
ARP7	129.88	112.341		171.958	154.92		176.82	147.607		44.5764	30.3397		65.7537	13.5073		15.3212	18.4706
ARP8	26.2158	19.9778		25.6654	27.8512		21.2251	20.6415		4.87109	13.737		8.391	6.15297		4.09691	1.88366
ARP9	238.166	191.749		167.994	185.774		225.224	118.482		94.5474	132.772		115.925	31.9624		27.5106	14.7194
ARR1	71.4172	56.6722		121.603	77.1186		23.6519	44.7747		51.9789	20.7335		92.8563	43.2198		0.55168	1.23548
ARR2	3.02855	5.99373		4.79199	5.341		0.48671	0.980039		2.44976	6.04846		3.83391	4.12353		0.46208	0.647299
ARR3	0.475073	6.09732		0.963648	1.80238		0.387331	2.91798		0.515347	5.03696		0.359484	0.174625		0.35619	1.14911
ART10	31.6551	34.9258		9.44552	16.739		14.5784	12.1859		24.8369	21.9358		3.5001	4.01461		4.95363	2.53634
ART5	1.96754	1.7673		1.30795	2.05175		1.39595	0.647627		1.21683	1.33434		0.627146	0.855785		0.288857	0.130095
ARV1	26.945	43.1286		32.2784	33.9714		23.059	18.5735		21.2156	49.5782		16.4879	12.4856		7.71527	6.65457
ARX1	100.418	116.716		51.1636	70.4515		74.5037	57.2874		52.6268	57.7812		18.8063	13.7828		19.6191	7.30865
ASA1	30.2167	79.9921		33.658	63.4066		20.3296	35.5655		17.9135	28.4584		18.9701	34.9022		2.97234	2.94222
ASC1	6466.99	5044.73		3938.07	4051.57		2975.98	1434.78		2685.54	2254.38		2180.76	1740.48		936.203	229.206
ASE1	8.15183	14.1575		3.50996	6.82346		3.48093	4.53643		4.83653	13.3756		2.13944	2.7925		0.422813	0.413783
ASF1	147.629	48.4105		151.794	56.1291		118.412	98.2907		112.693	32.642		237.421	65.1628		36.7895	52.5572
ASF2	49.0555	20.4628		63.8257	43.7305		68.7774	39.4039		7.9803	8.28216		24.2259	13.0804		5.16745	7.58224
ASG1	100.776	72.6932		44.5347	34.9626		41.691	62.4692		103.489	64.9337		59.1701	20.9361		10.5028	41.1307
ASG7	41.2605	160.272		27.5414	87.1664		23.0901	123.319		19.5972	95.4836		17.8794	30.1224		6.81188	28.1372
ASH1	70.6927	57.2389		82.6585	75.5494		78.9207	81.6688		29.213	26.997		46.3695	4.00747		15.5771	25.2721
ASI1	40.4013	33.6721		43.7717	55.6751		38.3567	39.8124		19.4589	22.5563		27.4094	20.5735		10.584	5.91057
ASI2	10.0297	38.3116		14.1784	33.7617		10.9168	32.309		2.70234	7.29542		6.83035	13.7584		0.25305	4.44176
ASI3	73.7119	46.4853		116.21	99.7566		57.1226	54.1264		48.8267	13.3163		82.6067	40.6502		11.454	15.5702
ASK1	23.43	17.4856		14.325	16.8534		9.62954	8.72045		10.8992	15.6605		0.938944	6.74245		1.35172	0.443615
ASK10	36.2675	65.6863		63.6086	81.8772		47.9691	92.6139		17.7431	28.0779		21.4628	15.4355		10.4559	19.5521
ASM4	82.2357	94.2234		38.8557	58.2488		87.0785	88.5206		40.4296	56.8595		22.2209	25.5802		1.70833	10.9005
ASN1	943.968	476.688		331.214	358.194		792.492	236.275		548.931	240.086		74.2548	146.88		193.849	39.4082
ASN2	681.845	506.032		739.249	490.623		662.904	330.083		144.174	212.501		390.338	176.071		110.454	16.2677
ASP1	234.014	215.804		366.786	279.046		217.489	163.964		175.316	182.798		178.494	96.6644		40.3894	33.3158
ASP3-1	1170.6	665.467		1516.98	1141.79		1450.56	765.108		623.085	394.427		588.492	108.617		118.081	256.622
ASR1	8.82411	54.5369		11.9004	38.0117		11.7111	44.7725		3.1225	26.6911		3.05986	20.3982		3.36894	9.76768
AST1	3.1915	2.86044		1.09174	1.71038		0.980319	1.17929		2.45602	2.46521		0.672678	0.572408		0.241838	0.567743
AST2	8.84666	20.008		12.7325	12.7632		10.7937	15.4297		3.19227	22.724		3.52175	0.260676		1.07144	2.05234
ATC1	39.5288	56.2679		26.5846	32.4816		23.5405	39.4433		20.1902	45.9275		7.58989	2.26653		3.23437	9.11979
ATE1	48.3691	48.3817		38.5155	34.7544		59.7887	67.9825		28.1559	7.63592		42.3986	28.3396		10.4585	18.7243
ATF1	41.169	24.9006		46.4576	44.8936		62.9506	55.7341		17.1359	23.4251		14.7903	11.8304		3.64214	12.627
ATF2	63.8077	10.3362		39.8563	26.1959		33.4309	5.96626		33.8721	8.56189		30.8595	10.8832		13.6189	1.71779
ATG1	9.06547	14.4482		7.68459	6.54969		10.7633	15.8629		4.4271	9.75885		10.7011	5.71948		1.67702	3.80979
ATG10	25.2499	11.7271		14.7319	11.0404		9.9005	9.45583		17.0994	10.7864		2.09133	2.52316		3.01215	3.18203
ATG11	12.3768	14.4947		4.75872	7.74857		6.68883	14.418		10.8706	12.1637		4.07208	1.48473		1.48435	7.12914
ATG12	1.788	3.76965		1.14519	4.93865		0.883289	1.77776		1.52357	3.69312		0.60094	4.12672		0.396873	0.662192
ATG13	137.493	107.851		90.6645	84.9523		72.076	55.5317		52.4336	36.457		26.5709	17.6648		9.03275	7.86889
ATG14	16.0322	22.91		18.6293	27.7551		13.25	13.1009		7.3845	6.44837		11.4138	14.106		1.25043	3.43026
ATG15	0.717062	16.8184		1.02003	3.24366		0.757846	5.09162		0.517728	21.6953		0.372858	0.641088		0.47836	1.8056
ATG16	1.93467	4.75828		0.436143	2.05649		1.76972	2.93079		0.508995	3.75895		0.128181	0.18955		0.571812	0.120861
ATG17	19.3049	32.5576		15.871	22.5095		6.94754	8.42028		8.98388	15.7261		13.4839	14.7251		1.7044	1.32775
ATG18	15.6231	38.1421		25.479	29.6273		3.80441	6.98735		9.59649	35.3053		18.3786	22.138		1.37293	5.14593
ATG19	19.0525	37.64		23.1535	22.9497		2.36034	6.8401		13.0498	39.5476		17.3309	17.1022		0.757834	3.49567
ATG2	60.2162	74.2998		55.2002	52.1703		47.4961	71.2164		27.5014	27.8421		34.7826	8.161		17.2342	26.379
ATG20	11.0657	47.5768		16.7453	17.4136		2.98441	8.49092		5.99264	39.3837		12.7105	10.7021		1.51723	2.25702
ATG21	24.8312	34.4117		41.6413	37.0078		20.253	39.2309		7.86604	6.2833		16.567	7.39063		8.32292	9.02071
ATG22	27.1875	30.6084		35.9349	21.9975		23.1971	42.4112		15.8826	5.03522		39.1382	10.7884		9.65392	18.1158
ATG23	15.1445	27.5437		10.9547	15.28		11.8159	14.9957		5.25147	19.6742		2.08486	3.52694		0.326678	0.6617
ATG26	38.3808	69.2771		32.6571	42.5505		49.1457	88.7094		14.4995	5.14422		24.5053	19.4637		2.49062	16.3206
ATG27	153.357	133.331		103.24	89.2833		172.936	176.471		79.677	71.1141		120.261	79.1744		20.5616	22.521
ATG3	17.121	19.7556		17.3083	23.9172		12.4786	15.0301		9.51696	3.72244		9.25768	11.1082		4.43774	1.35942
ATG32	16.3268	8.37144		16.1091	13.0277		15.6858	12.6134		3.69611	5.70931		0.794995	1.49388		2.26457	1.57397
ATG33	50.8984	79.3731		28.8536	37.1052		56.3796	79.2732		28.1487	13.559		16.474	24.5089		5.7247	16.8545
ATG34	22.3067	29.1645		33.2457	31.9361		22.5973	35.0463		4.05028	19.5324		3.71587	1.96844		4.86617	3.79574
ATG4	6.32341	5.43395		6.03189	6.07449		0.999926	1.3571		6.19032	5.94724		5.07389	4.4592		0.60164	0.794295
ATG5	38.9561	34.0675		34.1081	40.8757		32.9666	23.0917		23.5445	12.1202		17.6773	14.521		8.4279	2.37561
ATG7	13.7877	21.5936		19.0617	16.5707		12.0947	13.8687		7.76588	21.0007		9.22144	3.34608		3.33748	2.62136
ATG9	7.92337	25.7479		5.80722	10.9267		6.88175	12.9731		2.09935	18.5153		1.15955	2.78407		1.02456	2.33819
ATH1	18.635	18.7504		12.7696	10.6635		12.8472	26.2206		13.3977	2.89793		16.1524	7.50154		5.13896	18.8607
ATM1	122.996	119.408		87.7384	93.5614		69.5096	39.6778		56.1708	44.9713		64.5255	37.9285		25.529	13.4109
ATO2	1.25304	7.96209		1.00555	2.84314		2.54096	2.26261		1.35044	6.61996		0.535688	0.918192		0.943478	0.252629
ATO3	176.97	137.761		198.032	108.055		182.547	136.718		67.8748	23.8848		178.487	61.4091		29.8186	59.9503
ATP1	454.816	425.322		296.719	262.741		312.609	508.567		355.198	210.508		302.781	113.863		86.1053	268.748
ATP10	1.12423	0.431833		0.106873	0.396684		0.0519108	0.150095		1.56737	0.37843		0.185109	0.246493		0.0899122	0.130186
ATP11	64.3455	117.293		62.374	88.279		42.6808	31.8654		45.3041	118.194		46.5103	49.9891		12.8174	3.05468
ATP12	79.7653	34.6892		69.9295	54.2061		29.8059	24.2075		27.6601	7.31696		28.1029	21.8498		5.77249	6.79652
ATP14	162.399	208.333		176.277	228.263		115.863	179.562		24.4059	24.5769		31.0795	83.052		22.4526	31.5928
ATP16	214.839	267.828		259.32	247.589		253.874	489.723		134.128	137.54		294.376	128.507		78.7367	126.805
ATP17	235.035	322.86		141.912	283.361		105.179	123.59		159.147	107.145		99.5903	165.475		49.106	31.6973
ATP19	100.485	160.045		126.293	175.237		185.217	235.523		46.5879	87.3011		11.4663	33.7243		18.4823	70.4879
ATP2	937.428	1742.68		1384.98	1390.26		978.656	1240.02		287.076	1619.82		591.896	302.124		83.0074	98.4554
ATP20	4.32405	0.902975		3.12044	2.92483		4.04962	2.03183		0.629126	0.880658		0.781192	0.462578		0.904121	0.661669
ATP22	10.2467	6.45017		9.20811	7.67955		6.3834	12.3358		5.83218	4.52407		7.29441	1.66124		3.06996	7.96217
ATP23	56.6553	47.8909		71.9063	66.7017		43.7303	30.7463		18.3756	27.8494		51.6093	27.6317		5.74915	4.09993
ATP25	35.8914	27.8848		31.6933	27.5482		27.1122	29.7877		9.65544	5.04012		4.98638	1.32626		0.390408	8.01087
ATP3	132.017	190.085		177.092	272.741		73.3372	129.072		55.0385	65.5278		101.212	151.795		12.9544	28.5944
ATP4	579.534	681.571		511.243	562.233		527.22	685.511		169.958	103.381		214.767	48.3939		81.8798	181.12
ATP6	2.08039	0.642466		6.85736	1.87249		3.67655	4.43614		2.60237	1.28493		11.1378	2.93239		0.171087	3.08313
ATR1	130.989	74.5148		67.0421	82.7948		132.904	52.2191		54.3221	26.402		28.6377	10.1816		10.9187	15.0482
ATS1	14.8528	8.59596		15.1141	13.7399		29.3054	17.223		6.8947	7.71459		6.85744	8.42704		5.16504	6.64176
ATX1	166.559	146.51		148.996	148.931		223.216	292.947		66.8131	71.2544		120.256	106.093		23.3847	35.5929
ATX2	45.6306	23.9176		45.5272	38.43		44.4754	32.3119		13.4837	8.20516		9.18213	1.49828		1.08619	0.713504
AUA1	2.79448	4.35217		2.38228	2.84405		1.18237	0.815805		2.3949	4.59078		2.06374	1.73654		1.81356	0.304929
AUR1	502.843	131.58		300.031	223.776		336.183	89.8511		135.664	59.0536		191.332	61.3497		56.7721	25.9296
AUS1	25.1693	32.3958		50.0592	34.619		26.271	51.0848		4.22098	11.6457		39.8457	5.54056		5.45843	11.417
AVL9	20.3393	9.53279		22.0392	17.3408		2.29896	2.11529		15.3192	10.0773		16.8465	13.1932		0.667044	0.560137
AVO1	25.6245	18.1071		19.2497	19.5028		19.6103	25.0005		10.8347	12.7246		6.95728	2.34948		2.43245	8.87844
AVO2	12.3844	17.4198		20.4791	14.0881		14.5853	28.7519		5.95645	11.8919		22.4663	6.91314		3.23659	10.7108
AVT1	53.3636	20.0224		58.1269	49.195		195.338	76.5123		70.9378	35.4245		71.9546	72.7345		28.3653	28.8222
AVT2	4.84329	5.95441		5.55302	3.76503		0.884739	0.618308		4.0938	6.62299		4.99416	2.68492		0.431472	0.225174
AVT3	80.5366	75.4898		76.0442	84.7797		59.4442	44.0854		41.7217	14.0126		50.4402	35.4325		21.1619	17.1185
AVT4	35.241	30.7655		60.1696	50.8821		27.1849	29.3603		20.2348	12.0669		26.9068	19.9826		4.9736	4.79422
AVT5	24.3098	29.7011		40.3582	38.9225		29.6243	39.2231		8.89365	12.3745		19.3531	8.56292		13.012	11.8544
AVT6	53.049	45.3569		76.8563	57.7509		75.9745	80.0117		24.0493	33.1251		20.9878	22.0933		7.38504	11.2157
AVT7	105.26	149.265		64.5851	87.1225		78.737	63.4196		62.4366	48.0354		37.7732	18.1577		21.8457	21.803
AXL1	35.0513	71.3797		41.9699	55.2285		28.9974	73.8493		5.40074	11.135		14.9395	8.35773		3.429	27.4599
AXL2	70.3455	10.1196		32.317	21.5819		75.6819	10.4484		37.0928	6.9588		27.6418	21.8561		8.22417	2.34845
AYR1	72.0853	82.8114		136.219	121.375		5.6912	11.0543		63.3933	89.1546		128.71	101.741		1.62742	9.12562
AYT1	37.0374	36.5909		25.2572	33.565		45.8185	39.7127		9.67238	20.0779		12.3124	6.11168		12.0225	14.5123
AZF1	16.5599	27.3544		19.0458	24.5234		17.5055	21.3635		6.89318	4.42573		10.8517	5.3522		4.17742	6.0315
AZR1	0.666903	5.5983		0.484436	0.550919		0.220125	0.642522		0.508445	8.87097		0.446431	0.391501		0.234762	0.266208
BAG7	1.68142	1.71875		1.66725	2.63326		3.30161	4.20691		1.32586	2.01196		0.081204	0.727897		1.28359	0.834102
BAP2	239.798	68.9918		411.059	216.294		37.9245	39.716		280.914	19.7915		346.989	172.365		8.86187	8.97597
BAP3	254.041	69.0454		144.262	121.302		231.305	73.7861		111.147	7.34415		43.3955	53.0435		36.4533	31.5285
BAR1	247.717	541.172		72.7046	223.45		91.2976	289.7		178.153	215.401		45.9322	42.1727		35.0432	64.9619
BAS1	51.6617	44.1293		40.7169	38.1545		67.8844	55.7411		20.3142	31.0075		25.6208	20.6512		0.55439	5.86893
BAT1	1723.97	1230.22		1854.31	1338.06		2811.23	2010.91		1419.21	447.845		1757.41	1067.01		668.378	404.14
BAT2	550.439	1511.01		356.408	1385.05		520.006	1397.04		231.581	295.262		253.308	481.19		133.075	575.993
BBC1	28.8383	27.4252		9.25541	12.9744		13.8168	47.4782		27.8097	20.0083		14.0597	13.6437		3.6116	30.6162
BBP1	96.0876	43.6956		90.7905	48.151		92.4484	21.7111		10.4235	37.3724		18.5139	21.4114		6.97776	4.15179
BCD1	84.8335	72.2321		86.5547	85.0112		55.3131	52.8772		23.9695	42.823		18.462	24.1125		2.91974	4.94096
BCH1	85.1528	71.4303		178.907	154.793		9.58244	22.0111		77.3735	42.9222		149.247	123.333		0.703104	6.16561
BCH2	18.9009	16.462		23.8825	23.8294		26.3293	21.0529		3.96091	11.1306		4.47398	1.74407		4.94129	7.20192
BCK1	19.7464	10.7302		46.9255	25.397		5.01022	4.07508		18.1321	8.73647		30.5789	18.5466		1.00768	1.50421
BCK2	52.7367	92.4036		59.0521	60.495		47.0132	100.992		21.1555	24.25		28.7399	11.5761		3.99337	17.5719
BCP1	119.631	83.9276		116.102	85.1872		77.8785	62.1732		28.7882	18.9201		3.50538	11.8299		6.5675	7.49834
BCS1	18.3741	21.1463		25.5209	20.0053		15.9783	16.1003		2.75063	12.5246		8.42359	2.98793		4.82162	4.58742
BCY1	67.2797	105.906		94.5487	155.172		45.2427	70.5285		66.1673	51.8103		75.9369	107.07		15.0753	15.0365
BDF1	127.255	95.1576		71.9558	52.1366		77.2189	133.803		112.417	66.0341		114.141	51.4494		23.1544	80.0614
BDF2	253.325	197.074		125.265	143.958		257.135	178.283		100.913	94.5225		65.4105	60.5779		52.2731	34.9192
BDH1	358.387	376.3		142.888	234.711		363.674	282.055		203.008	140.626		31.6302	52.3193		78.7587	58.3607
BDH2	15.3245	17.1521		17.5367	28.1885		29.1822	44.6923		8.3796	17.5186		10.7284	10.0255		9.96169	0.841387
BDP1	42.7336	19.8989		41.4007	24.6216		31.6832	36.0518		26.5419	14.6563		37.2577	8.57996		11.9024	29.0204
BDS1	34.505	24.9009		55.008	34.6939		56.712	45.0633		21.3197	12.9615		31.3184	16.5778		19.0322	9.93499
BEM1	32.0649	22.5778		57.7254	44.9728		58.488	77.326		26.2941	24.6849		28.4988	19.407		19.9568	21.2923
BEM2	274.976	232.531		223.728	292.82		367.9	404.898		170.691	160.014		97.924	87.8344		57.5934	15.3846
BEM3	50.0797	25.0443		73.4396	43.8441		60.6423	57.0461		12.2533	18.7254		28.7465	15.0768		10.2473	21.967
BEM4	3.51006	2.43804		3.59453	4.78955		2.18836	2.20499		1.29661	1.6393		0.358764	2.33109		0.279676	0.579532
BER1	65.219	103.22		74.194	84.2967		54.8846	67.6353		17.515	49.4767		27.644	25.177		3.26034	8.68609
BET1	38.779	21.0373		31.0635	30.8314		16.4798	8.14127		23.8785	7.93505		19.8414	17.9111		5.28499	1.09193
BET2	83.0388	66.1471		55.7423	56.0048		133.333	123.425		56.7368	31.9341		73.4995	64.726		19.8803	16.7932
BET3	96.0373	81.0502		128.323	108.857		130.597	81.0303		45.7858	43.7431		88.825	18.9871		36.73	21.2002
BET4	52.9164	73.8327		64.2536	82.6562		55.7211	100.757		10.0194	16.0064		13.0057	11.0715		7.86655	24.6453
BET5	53.0457	36.727		46.0545	47.0753		35.1596	27.1747		14.0773	11.9593		19.078	14.0992		5.39653	2.25965
BFA1	0.784583	1.34748		0.33052	1.34633		0.746815	0.918771		0.575251	1.01629		0.438183	0.412984		0.610524	0.375516
BFR1	336.563	357.663		251.953	268.973		242.99	203.022		115.054	91.9234		96.4124	50.9082		47.6156	24.8295
BFR2	79.5865	93.8522		74.4933	76.6303		48.751	39.0963		17.2332	42.4264		29.591	27.0015		8.11203	3.37506
BGL2	602.638	1158.95		198.647	336.12		422.301	479.502		485.082	926.762		127.839	152.928		121.743	41.7572
BI2	0.466783	0.153023		1.33714	0.361444		0.648241	1.0753		0.401074	0.236122		2.17551	0.53499		0.0266858	0.52271
BI3	0	0.125348		0.0820051	0.0501807		0	0.0516365		0	0.250696		0.142037	0.0476315		0	0.0894371
BI4	0	0.0428311		0.160309	0.0371819		0	0.14907		0	0.0856621		0.277663	0.0644009		0	0.00513145
BIG1	11.6266	24.4909		11.2148	17.7368		11.1921	25.0033		1.90368	9.18818		1.45084	2.64693		0.740801	4.31599
BIK1	58.5977	59.9046		83.9984	81.9785		86.4502	66.9905		37.5532	44.6044		19.9171	5.01685		10.9505	17.5835
BIM1	97.6457	35.9598		139.698	106.473		10.8119	5.81634		111.868	22.3279		133.2	90.0316		2.01646	0.982136
BIO2	41.3694	65.1194		64.9819	78.941		67.8298	99.6411		7.84976	26.9429		3.83533	8.78983		16.4108	13.4487
BIO3	7.16135	17.7918		6.5108	7.92037		6.02465	7.20101		1.66823	20.351		1.61898	1.02343		1.01487	0.371736
BIO4	39.2655	33.0119		81.6043	57.4411		3.52783	6.65986		31.6794	22.3169		68.4738	45.7238		1.33595	3.23469
BIO5	3.31338	1.05798		2.42852	3.00227		2.25809	1.53606		0.924235	0.714029		2.17125	0.751191		0.448435	0.326497
BIR1	33.2715	42.4048		24.6816	28.5492		26.1231	28.7861		13.7554	9.48023		0.905214	1.83133		3.95973	5.13735
BIT2	19.9314	22.1601		13.8198	20.6462		7.50922	8.03099		8.24369	9.19895		10.4819	13.3759		1.45493	1.67162
BIT61	2.70018	3.63976		3.5404	3.37629		1.05729	2.90443		1.67891	3.44821		0.986379	1.31906		0.770927	1.72753
BLI1	66.7052	162.467		53.5649	72.118		36.7914	45.444		23.0495	155.366		24.7752	28.9525		3.37066	10.3303
BLM10	33.8998	41.3347		58.3014	62.6975		21.4971	33.747		16.0424	10.1586		36.5866	31.6404		2.77545	0.667545
BLS1	32.3202	59.0513		20.1271	27.6493		17.2402	20.7358		15.6157	60.2995		8.55186	10.0586		0.891239	6.57876
BMH1	4336.82	2669.14		1396.77	2632.86		4499.63	5121.21		1873.51	1385.88		828.912	1335.36		596.023	386.193
BMH2	433.182	541.947		380.811	340.979		0.0614929	0.0968531		167.9	163.682		116.332	131.131		0.106509	0.167754
BMS1	134.669	118.239		70.8509	77.454		48.3587	62.3977		85.149	109.097		44.6258	23.2543		6.95777	19.5445
BNA1	501.155	863.458		493.436	936.874		551.939	1187.96		152.342	275.321		94.0223	224.433		21.5238	239.504
BNA2	26.277	54.5324		21.5047	58.876		14.7397	51.7042		13.1922	21.5552		10.2962	31.9563		3.146	10.1221
BNA3	132.111	200.338		82.1936	126.453		102.636	89.3414		68.2211	50.4853		53.9396	26.317		11.8131	12.084
BNA4	27.7179	15.2055		33.0275	18.0112		20.9282	10.8129		4.74148	10.9341		4.63417	5.05946		2.59293	2.50069
BNA5	34.0073	46.1994		39.9399	44.434		53.3612	68.9729		9.65019	23.7264		10.3221	12.3879		9.47413	25.6088
BNA6	42.9417	40.7662		26.5098	26.8282		20.3689	30.7701		19.2223	12.461		9.41963	1.45051		2.97635	15.2457
BNA7	11.8855	11.3098		7.2193	6.17946		5.17657	6.13906		7.86846	5.09442		2.82551	1.57821		1.4781	2.0546
BNI1	69.6692	79.8468		60.4877	65.82		76.7946	93.0663		17.147	11.7708		10.1397	13.1229		13.1288	48.4862
BNI4	42.3861	14.4661		108.063	38.3971		48.9735	36.8823		21.0417	9.88617		91.4422	16.6541		12.4529	12.0603
BNI5	37.6838	20.7819		25.2526	15.4429		21.6986	13.9255		24.8665	12.5704		16.0915	5.57585		6.07672	3.39589
BNR1	73.5625	29.3937		50.2297	40.8265		100.936	34.9673		33.4862	7.21074		15.7113	26.7528		2.18752	1.65601
BNS1	31.5447	39.9985		28.0729	38.3866		10.1803	17.8668		12.6029	15.4105		19.9968	22.7166		2.05054	4.26398
BOI1	29.5535	16.9143		17.3675	16.1864		31.0833	19.9794		12.2309	11.5123		10.1508	8.2038		2.28982	3.96352
BOI2	51.9043	27.6371		77.7437	67.2445		40.1591	27.5606		21.7313	13.4826		49.4007	30.7671		3.31524	3.75095
BOP2	7.67179	22.1431		4.03834	16.9914		3.39615	17.2722		4.88916	12.3473		1.4263	10.1994		1.19026	2.65907
BOP3	21.5219	25.7699		46.8377	82.7473		7.66672	17.7258		20.6095	13.0025		37.477	67.1339		1.36574	5.00954
BOR1	20.1704	17.3551		33.9214	28.9965		1.70453	2.07343		24.7458	20.2357		27.56	23.631		0.44774	0.912755
BOS1	181.099	133.245		208.271	179.561		113.865	82.8988		84.9446	30.2154		164.024	74.6203		23.6763	41.5102
BPH1	17.9723	28.0251		29.4369	29.0253		5.83836	11.0722		11.3477	16.5805		21.4708	18.8532		1.90106	2.38154
BPL1	25.3112	22.6836		29.8637	20.6704		16.4943	23.3848		9.19339	5.51997		9.39956	1.51498		7.18682	9.94967
BPT1	59.5611	52.3325		76.4607	58.8235		66.5524	96.8415		18.9765	36.0146		52.2613	19.6541		19.8885	39.8386
BRE1	99.9875	67.4908		60.4976	85.7668		190.791	121.395		51.6161	45.2628		12.3406	58.1267		33.3809	24.4729
BRE2	94.2746	89.9726		38.2945	58.2755		73.0784	71.6077		42.5413	27.7039		8.60241	14.8509		7.3607	14.6068
BRE4	39.9393	17.4634		50.9111	36.4124		48.5393	49.7845		24.3335	13.6304		40.7372	14.4344		20.6852	33.7337
BRE5	181.382	186.714		80.3482	99.8892		130.724	137.493		92.6605	141.08		31.0445	36.9817		29.792	18.0351
BRF1	67.3286	64.5448		31.4348	40.5782		44.6018	33.801		31.392	27.6082		7.6487	6.15308		5.47625	2.03844
BRL1	17.1529	11.5754		11.3648	11.7094		10.5177	6.81842		9.72043	9.71781		7.22953	3.12986		1.77892	0.412101
BRN1	2.39349	0.926341		1.73863	1.40476		1.86296	1.21474		1.32642	0.834025		1.56463	0.485573		0.536762	0.541297
BRO1	33.1499	58.9155		40.74	41.9644		38.2725	59.9961		4.18151	18.5888		13.0115	3.00129		6.80403	19.3268
BRP1	0.451421	1.74774		0.382723	2.63997		0.480578	6.82154		0.391063	2.0872		0.417256	1.00853		0.263905	1.85059
BRR1	46.9629	29.084		18.3331	21.6007		30.5293	21.4969		25.7373	22.985		8.88988	6.29637		4.20292	5.94682
BRR2	49.8875	59.9785		76.9676	56.2542		81.6469	81.5813		24.4174	13.6874		31.8355	23.8577		7.09624	23.5828
BRR6	37.3063	37.0546		34.3072	32.9582		37.7146	21.8705		21.3771	39.9938		18.373	3.97961		9.68486	8.2118
BRX1	264.191	165.131		291.189	195.429		226.616	180.612		88.6368	32.5048		135.973	27.6489		57.0279	72.5364
BSC1	0	0.0428311		0.0517219	0.104874		0	0.14849		0	0.0856621		0.0895849	0.101703		0	0.145386
BSC2	8.82634	5.95758		4.26581	4.24317		3.46444	6.83074		6.57808	5.02927		2.57792	1.45249		1.64549	2.34609
BSC4	0.285857	0.57929		0.0689625	0.188571		0.128784	0.328193		0.488531	0.511359		0.119447	0.0348221		0.223061	0.254876
BSC5	1.02936	2.04319		0.266701	1.17738		0.8481	1.48049		0.45534	2.14063		0.185578	0.0484083		0.330737	0.493931
BSC6	31.958	32.7021		28.5053	45.306		20.6216	41.8808		9.60762	10.0026		4.37334	17.8062		1.18203	3.61975
BSD2	46.6906	59.1253		78.8145	68.786		21.7515	30.3762		33.5987	37.6243		50.6223	38.4161		0.973174	7.36226
BSP1	80.0977	123.201		63.1381	90.7308		86.5081	84.8152		25.9825	11.5297		31.4191	15.7904		14.3912	37.6361
BST1	41.8912	13.9719		57.9515	34.8321		11.3485	11.1424		29.8394	10.0467		45.0326	24.0793		2.33856	1.13938
BTN2	78.4681	207.014		64.6504	83.5622		71.8149	183.82		29.1472	58.4765		65.0471	37.5421		12.9365	34.5778
BTS1	14.9707	10.8977		10.3761	10.5084		14.1865	12.336		7.27582	7.51401		7.53882	2.52586		1.73073	1.54768
BTT1	1.51747	4.33786		1.03335	6.0081		0.991243	4.66525		0.848043	2.90239		0.419724	3.59776		0.662558	1.14791
BUB1	22.3373	4.39189		26.632	11.5817		29.8705	6.19053		11.7257	3.24386		14.0177	8.81158		3.0981	1.2874
BUB2	20.7325	13.8321		23.4895	18.1776		20.1345	18.7991		3.66306	3.35742		9.63593	2.36521		2.39844	1.66609
BUB3	71.6548	17.8876		51.6079	27.8298		75.8946	26.1434		36.3795	12.0322		48.6962	24.6356		3.2704	4.68885
BUD13	15.1501	17.6356		13.9866	12.1553		7.51275	9.80895		4.2733	14.2967		1.61172	3.02426		0.355461	3.04725
BUD14	78.9497	62.0794		71.0342	79.8907		31.0555	23.6036		39.7303	30.2176		55.5749	48.2823		6.48002	1.35371
BUD16	8.82181	3.58756		13.9419	10.5952		0.659258	1.21532		8.01769	3.68955		11.3932	8.41147		0.608408	0.395274
BUD17	76.1842	68.502		103.375	87.0313		115.052	127.896		46.0822	37.2319		74.4473	38.9529		39.5044	24.9117
BUD2	31.0168	19.5414		25.6333	20.7497		24.491	15.6706		4.53455	3.93932		6.81213	2.48017		1.71781	2.32065
BUD20	142.078	111.7		238.643	218.332		226.473	259.264		88.4994	82.1483		61.781	38.6871		32.5382	26.6144
BUD21	94.0695	120.385		117.875	135.746		18.0085	32.4708		52.9068	64.9686		95.5476	100.24		2.55233	21.9551
BUD22	88.0116	129.872		74.5335	105.682		46.5122	81.2988		30.5578	85.017		26.0818	44.7067		9.54476	18.7522
BUD23	65.1111	45.0259		67.4208	59.3932		57.1523	32.0042		24.308	5.38349		39.5204	14.8715		12.3253	2.88025
BUD25	0.609274	0.666494		0.419671	0.593684		0.385439	0.573382		0.484651	0.786269		0.472215	0.142751		0.340569	0.10718
BUD26	64.547	62.6909		68.7147	65.649		61.1581	94.8324		11.872	14.0903		55.909	19.7261		6.77221	38.1848
BUD27	21.7958	29.0177		7.22707	11.0639		8.05476	11.3081		17.437	26.8413		1.27674	3.8784		2.56301	2.29275
BUD3	21.7022	13.6441		29.2588	18.5614		31.1848	21.5161		9.05791	6.11327		24.5748	8.5467		5.41511	5.43478
BUD31	3.65195	5.59613		1.12622	2.12719		0.896763	1.58288		3.03617	5.89788		0.698274	0.980728		0.572212	0.336259
BUD32	57.889	45.0262		65.4289	61.4004		79.173	62.7549		13.7016	16.9669		42.4466	6.50453		22.1872	15.6935
BUD4	102.98	31.8474		78.0292	58.7035		83.9875	16.8036		41.1478	10.577		52.947	17.4818		30.5137	3.79911
BUD5	23.6216	46.2342		10.4398	14.7998		14.442	13.0038		15.1594	41.1895		2.45792	1.9217		1.38182	0.980147
BUD6	53.8126	41.246		45.193	48.9555		39.4196	22.7439		25.8269	13.5428		37.4004	20.2751		10.1411	3.82404
BUD7	27.4966	29.9783		45.7927	49.1707		15.6357	21.2125		14.8193	7.13162		26.3975	27.7528		2.91807	2.28437
BUD8	66.8878	68.9938		27.052	38.3988		42.7197	31.4455		40.3685	23.8503		14.8409	6.67775		6.28771	6.85143
BUD9	85.3357	29.3084		22.721	18.4217		15.5898	8.26404		69.7194	16.8418		11.0997	13.5565		4.18817	0.68136
BUG1	83.653	86.2594		111.861	139.693		94.1218	130.46		38.7564	36.0945		25.8872	33.2084		6.9923	19.2192
BUL1	22.2426	18.8448		25.0544	16.2085		19.1828	34.7626		15.6014	12.5749		31.3704	9.54528		8.28039	24.2073
BUL2	33.3318	25.564		34.0627	33.9844		18.1587	20.0696		13.5206	5.77752		11.5005	13.0164		1.8755	4.24664
BUR2	24.3388	19.7473		29.2257	19.9283		22.7285	35.4217		14.4699	13.6953		24.5407	9.26452		5.1545	12.7877
BUR6	93.6996	212.039		74.4656	137.741		72.6171	178.603		25.8396	55.1307		14.9182	26.5462		19.0089	39.0358
BYE1	53.5393	39.4142		39.9163	45.2461		54.9265	38.69		16.7861	15.0447		11.1141	2.97609		4.28252	0.63546
BZZ1	78.6502	41.5225		69.065	69.7627		61.3218	44.0772		25.1638	7.96341		41.3305	14.176		11.863	16.1191
CAB1	90.3069	128.746		100.6	119.614		107.682	159.373		10.7836	27.9187		16.5845	14.7041		17.0402	56.3344
CAB2	70.0816	137.005		77.4028	135.702		96.3669	229.71		31.8834	86.7655		17.1134	28.1517		13.2919	52.8312
CAB3	21.8587	27.5967		16.5365	20.2421		16.9566	23.872		15.3175	20.8458		4.55729	2.13739		3.25426	4.52788
CAB4	56.2554	70.3928		88.5665	73.881		28.2066	30.4964		30.5983	66.5504		58.7943	38.4957		2.25655	8.44993
CAB5	170.723	120.242		144.697	171.3		95.1131	88.3079		54.7863	21.23		82.3773	71.6759		3.46352	20.1648
CAC2	73.0796	11.8582		126.833	56.1136		74.4968	18.353		36.1593	8.22227		80.0814	34.0321		15.849	0.326663
CAD1	128.751	247.832		116.483	198.335		136.252	175.982		38.4662	101.755		77.0443	55.4494		23.3763	51.7182
CAF120	19.9627	7.56095		15.3496	11.1248		13.6306	4.69846		7.34097	5.63936		8.68914	2.67971		2.54977	0.855597
CAF130	50.2955	67.5636		44.9817	52.2932		48.8304	40.3745		17.3704	19.1005		24.6389	9.282		15.9233	16.8694
CAF16	48.806	53.5629		120.231	108.388		6.66687	12.4097		44.5538	33.213		113.856	86.1368		0.749463	7.0937
CAF20	627.589	406.392		931.449	784.045		841.978	606.903		361.605	188.3		458.742	97.1588		161.717	229.494
CAF4	29.7236	30.6362		57.503	50.6428		10.6969	9.99339		19.4793	20.0294		52.5033	36.1066		1.36006	3.43194
CAF40	76.4994	68.1233		52.1923	59.7756		39.1644	35.8813		33.1949	31.0379		28.9572	21.3655		5.07445	6.03409
CAJ1	124.887	182.289		116.846	213.563		68.6366	93.2486		43.9231	48.8972		104.581	149.731		13.6746	12.4841
CAK1	14.9832	19.3005		23.1322	28.2726		7.62259	9.08488		7.92003	12.3282		5.8919	19.071		0.877809	2.8332
CAM1	244.475	243.689		363.978	360.974		186.982	174.183		99.9327	40.1952		183.586	164.084		27.5313	23.3164
CAN1	80.1848	19.8987		96.7387	49.2148		5.98664	3.66991		54.3663	21.3633		78.6842	45.297		1.25426	3.10339
CAP1	171.737	251.691		111.95	179.78		245.052	386.641		66.541	101.014		57.4994	118.301		35.9818	104.424
CAP2	162.789	247.257		220.412	310.979		197.341	266.1		80.6891	134.306		129.678	98.8758		29.9657	128.717
CAR1	359.575	344.302		136.595	267.52		167.891	284.712		147.274	21.0543		90.7171	63.9708		2.88747	72.6453
CAR2	21.985	61.5111		22.8826	70.4374		20.9655	100.655		6.52535	21.3139		2.50574	29.6297		4.9567	9.78816
CAT2	15.048	44.8412		11.3391	20.8208		8.77772	21.8358		6.83514	28.9694		3.30138	6.15515		4.26215	2.71974
CAT5	104.99	111.668		71.6828	109.074		58.9268	53.2499		44.6046	30.4142		51.2754	56.8935		17.0893	3.73312
CAT8	5.58618	3.12702		7.5135	5.86257		5.58233	2.36018		2.2464	2.46014		2.54469	1.6961		1.96968	0.235838
CAX4	4.9459	6.88443		3.38725	7.4754		3.06185	5.89411		2.11631	5.09419		1.23961	3.2124		0.74382	1.06237
CBC2	403.108	124.182		150.64	149.264		285.642	140.502		209.644	28.2065		45.7232	68.9949		24.9003	41.3859
CBF1	47.6556	52.3426		41.791	36.71		38.3002	57.1619		27.5772	37.17		37.5355	9.67346		9.40942	30.9436
CBF2	61.8453	21.3029		35.1163	25.5293		31.4154	8.50533		29.9031	18.6809		24.318	9.21126		11.495	1.77891
CBF5	597.576	737.839		150.576	220.767		439.352	352.743		520.244	649.25		203.671	175.208		81.7206	36.085
CBK1	30.003	28.6313		25.8561	24.4294		28.616	38.8354		12.0194	19.6354		16.6105	8.40958		3.05866	10.1091
CBP1	47.3989	42.5552		36.6225	46.6683		36.1983	35.4819		11.7556	13.7705		5.95423	9.75607		3.67432	5.26075
CBP2	51.2681	54.081		33.2054	49.3621		52.5898	42.34		11.7252	7.5539		19.2405	10.5209		13.1889	10.7813
CBP3	20.4656	24.6571		49.2534	38.4867		4.69941	7.35717		19.9484	30.1861		33.6731	28.0674		2.0423	3.13609
CBR1	255.675	191.222		577.671	405.089		58.1813	52.519		343.636	200.267		469.916	308.65		13.8758	20.3575
CBS1	100.256	84.2688		89.7743	63.0162		105.058	84.3988		39.1096	36.1872		56.06	32.5727		16.5916	19.2142
CBS2	76.3287	72.5223		91.604	91.517		58.3435	59.122		29.4784	23.9666		66.3765	27.241		3.32756	20.1219
CBT1	34.2589	52.8601		42.7763	52.1115		58.4178	59.6671		20.0548	30.0774		22.4219	6.87441		6.01276	20.5056
CCA1	127.826	169.723		81.8404	114.55		127.308	108.788		17.8529	28.7255		31.9221	3.83756		17.0336	48.3239
CCC1	86.2152	84.459		83.7751	81.6077		112.462	97.7401		41.2697	17.5627		28.698	24.9417		27.1767	17.4883
CCC2	23.46	18.3193		16.3172	22.6625		20.313	23.3551		16.7543	7.88765		9.55019	3.07945		1.26606	5.05222
CCE1	35.5883	34.25		32.6349	55.6096		24.3062	22.0371		21.0175	14.2166		24.3507	39.8554		10.6023	6.02983
CCH1	37.1177	23.8904		46.96	31.9576		41.5463	50.4413		14.7353	18.0783		27.7559	13.7676		7.45463	20.2173
CCL1	30.5092	24.7939		25.4599	30.9586		15.4733	18.6429		12.0024	2.54918		16.8348	13.1209		2.15836	2.45839
CCM1	51.4341	43.3347		45.7398	50.1378		22.8621	17.322		20.9026	15.8603		35.2133	28.5843		6.1703	0.341655
CCP1	132.648	177.437		150.248	136.728		117.641	153.265		10.7104	103.102		22.396	7.43071		15.7633	13.343
CCR4	86.0253	76.4348		146.588	90.2721		98.3558	88.9733		25.8771	20.1545		28.0305	18.679		21.4257	19.5862
CCS1	318.496	244.259		146.732	219.142		238.565	191.306		177.018	65.3817		30.8479	13.8996		42.3046	45.1956
CCT2	246.77	252.432		358.857	308.41		374.131	445.79		115.588	129.864		150.705	100.467		56.9223	34.8973
CCT3	137.952	93.2274		165.472	136.933		86.8687	86.1395		38.09	6.55409		69.7981	42.7817		2.33867	4.99296
CCT4	319.274	310.081		386.607	444.016		405.409	345.071		171.228	118.866		237.434	80.8488		51.1439	95.2366
CCT5	239.851	164.664		359.443	277.854		324.334	229.06		134.392	99.0585		119.117	44.4841		56.3792	60.9503
CCT6	73.3643	81.2696		118.239	80.2531		55.312	62.8171		22.8903	20.8344		14.5785	22.3258		10.0711	12.6927
CCT7	271.122	182.186		321.968	290.27		237.155	198.585		123.762	66.8789		96.9758	69.1958		27.9689	21.5582
CCT8	585.096	393.871		528.72	514.755		613.894	528.43		48.6136	140.221		144.999	45.0517		68.1087	127.557
CCW14	855.943	673.9		1349.57	891.758		1227.95	1167.6		327.092	234.564		738.77	265.597		378.664	478.938
CCZ1	11.0071	9.5675		12.0772	7.10197		10.7355	16.6185		7.89941	6.38918		18.0017	6.65638		4.18605	5.15146
CDA1	0.324805	1.24088		0.43539	1.29476		0.299883	1.25603		0.275377	0.884624		0.317162	0.765938		0.31211	0.792525
CDA2	10.0765	6.38808		7.38362	8.53205		7.45786	5.34503		3.14687	2.21776		4.05096	1.88105		1.28786	1.93242
CDC1	81.8238	57.182		34.7385	46.553		106.741	84.4675		50.2301	39.4356		33.6023	42.1727		19.7608	27.1408
CDC10	55.4449	69.3875		66.0499	62.412		40.8823	40.1073		13.543	25.4284		34.9668	20.2156		5.73459	8.20138
CDC11	46.3596	27.0944		46.5181	34.5262		37.3681	23.6526		10.3619	11.9941		10.9864	7.55161		3.34088	4.80485
CDC12	51.5754	46.4142		100.736	76.1067		53.7295	43.7763		23.8127	20.9801		40.2674	25.9514		1.07328	1.15489
CDC123	33.2728	19.8923		71.8682	43.7913		12.2463	12.4565		34.8888	18.9358		59.7136	29.1982		3.41728	0.475937
CDC13	19.8211	9.30932		28.1523	14.2374		19.3378	19.6388		8.02596	7.11423		27.2703	7.87613		4.29491	7.95002
CDC14	32.374	13.3614		32.2421	20.7498		45.5116	23.0269		11.7835	9.26822		18.1787	13.1076		4.64261	1.83132
CDC15	29.7274	35.0674		24.1348	33.2944		29.5618	28.9961		3.64426	6.84511		6.98519	8.16106		2.75859	2.66851
CDC16	43.287	34.9186		30.8136	34.1214		37.2387	39.3999		15.2278	12.1272		6.41778	5.54417		0.581659	2.30192
CDC19	4876.46	9449.19		3341.22	6006.65		8801.6	8995.83		2096.2	2997.48		695.987	2066.75		2288.56	1737
CDC20	69.6173	119		36.1523	73.6785		55.5661	96.6016		21.0289	37.6245		8.0531	9.46971		9.2727	12.2835
CDC21	98.3327	8.31967		57.1178	31.628		88.9012	8.27914		34.2021	5.91162		18.7387	23.6237		18.8631	3.41761
CDC23	19.9084	26.2725		24.7122	25.5951		21.8243	18.9754		6.08294	19.6413		19.0387	5.68613		1.97798	0.736964
CDC24	25.1549	20.8175		38.7825	37.9673		6.35684	13.1248		13.5356	10.9509		22.4744	24.7266		1.31994	8.37577
CDC25	92.0527	85.3232		125.929	101.302		165.181	181.444		62.8782	61.6345		88.9369	65.2312		23.153	18.6932
CDC26	25.8112	8.77384		17.6423	12.7199		24.7989	14.8512		13.7666	5.89176		8.58153	8.13484		4.02222	2.50141
CDC27	45.3691	41.0765		42.4206	44.7286		34.0908	33.2781		10.3074	6.31706		10.3656	11.1297		5.41025	4.9843
CDC28	38.5113	36.5138		68.6126	48.7968		50.7623	53.9889		15.2056	16.6249		11.0993	5.48758		5.90181	10.3231
CDC3	92.1593	51.9608		29.3857	36.7965		51.2021	40.0423		68.3758	42.1477		9.88458	12.5267		6.25843	7.34492
CDC33	402.097	222.764		339.32	330.099		242.035	154.672		141.621	50.8049		185.242	111.914		49.3424	39.1949
CDC34	60.5961	76.8888		21.9983	31.6148		26.0533	44.0903		48.0093	36.501		11.9921	4.43733		3.40104	11.5451
CDC36	41.8088	17.5702		44.1663	26.907		46.8887	36.2336		15.0463	12.5532		38.181	15.615		6.84052	4.22933
CDC37	99.0969	133.83		72.1477	105.681		61.4469	90.3557		41.8905	26.7177		22.8014	28.2983		10.7271	24.1388
CDC39	69.5358	80.5105		44.3021	52.8194		23.0011	26.3646		39.6571	37.1216		21.7985	25.3361		2.68173	6.08829
CDC4	54.6225	41.2999		50.5459	48.8167		46.3678	32.6084		10.2938	7.14465		10.0948	7.96622		1.36958	6.23617
CDC40	29.811	18.0957		42.4735	35.8194		37.8667	29.957		11.4038	7.16622		4.14138	1.95036		0.980898	1.61241
CDC42	316.667	220.087		567.976	301.471		465.733	449.152		223.306	156.685		455.268	193.389		130.596	44.8867
CDC43	21.5532	17.8753		12.1381	14.8327		19.479	17.4807		9.59865	13.1411		4.02212	2.79796		0.862511	4.49306
CDC45	27.0167	1.90941		19.6176	9.27382		20.4261	2.81294		9.14101	1.3407		9.33825	7.01306		2.58905	0.353351
CDC48	390.397	389.542		609.186	494.265		657.882	872.065		175.571	125.476		409.614	203.639		305.243	252.922
CDC5	84.1882	21.0606		46.8574	34.0851		72.5843	31.579		46.9524	14.1283		33.1502	20.035		5.87948	2.30761
CDC50	7.94617	9.65539		8.36737	7.8388		2.04987	3.18373		4.5006	6.81787		4.27878	4.52671		0.94665	0.783677
CDC53	35.638	49.0419		85.3853	62.3662		27.9495	42.2219		17.9742	42.9909		23.8218	23.8693		10.9169	12.0709
CDC55	46.3931	45.9801		78.775	103.212		16.3972	40.895		50.3149	17.1747		59.6364	70.2661		0.982668	7.416
CDC6	35.8565	14.2749		41.6926	30.2469		22.4483	14.3787		12.1175	2.03491		21.2952	11.366		3.32792	3.1001
CDC60	328.405	216.408		288.372	286.6		346.526	256.453		60.5585	30.4178		68.3208	24.0799		19.3198	25.8308
CDC7	20.47	14.6745		14.4556	13.1745		12.593	15.1896		8.5787	10.5667		4.71558	1.93531		3.2384	2.77368
CDC73	5.26484	11.4758		4.59786	4.89496		3.26983	12.3606		3.58316	8.74992		5.18125	2.14639		1.48185	6.64904
CDC8	92.5179	42.2244		53.1137	51.5743		96.4082	67.2241		42.4951	29.7588		32.4663	30.2446		8.42687	7.98079
CDC9	73.0066	30.0512		47.7442	35.4846		77.9965	27.1476		37.7393	5.21141		14.7135	22.7239		7.6074	5.38245
CDD1	10.195	41.5029		12.9577	33.5988		14.3532	40.4412		6.87793	17.8519		8.80103	8.67194		1.63466	16.034
CDH1	14.9463	24.9231		8.06352	13.2313		7.07028	12.227		7.63029	13.2905		1.04071	3.60482		1.91384	2.98401
CDS1	49.04	60.5433		105.56	92.4681		8.51597	11.8037		40.4588	44.1851		83.9953	72.2345		2.39962	7.45802
CEF1	56.5809	63.4649		28.0036	38.5818		69.7358	69.9533		28.3899	28.5549		22.1425	28.8585		8.40051	7.64096
CEG1	53.0401	22.7167		63.9222	44.2668		29.5437	14.2607		27.2912	11.1236		42.5993	21.0682		7.81261	1.57939
CEM1	25.3824	27.1622		36.9405	40.8099		8.48167	10.5979		25.7257	24.7009		28.5497	28.7865		3.01285	1.47908
CEP3	15.189	23.1159		11.2536	16.7883		18.5595	31.0574		7.85683	15.45		4.8057	5.31009		4.54353	13.3969
CET1	50.9924	61.1504		36.8141	56.7905		66.9789	55.9609		14.6522	12.723		22.8345	10.1718		12.6251	9.38171
CEX1	12.584	9.90424		16.1694	11.855		8.32863	6.59062		4.28436	5.27077		2.77186	3.8643		0.3566	1.6747
CFD1	35.2049	36.1753		26.2255	38.2698		21.888	18.7694		18.4587	14.5779		16.9308	21.2137		8.0113	4.86182
CFT1	13.5993	32.2092		7.02374	16.9324		11.484	13.4037		3.83335	11.1906		3.19317	6.39854		2.27036	4.33172
CFT2	23.5901	23.892		17.241	19.3084		15.4096	22.6944		15.1936	7.66867		3.8957	2.0523		3.93595	11.4678
CGI121	11.3792	14.289		15.643	11.7254		8.91548	8.28033		3.55842	9.05112		7.62061	2.45839		0.983968	2.46459
CGR1	216.021	204.688		119.993	162.622		159.303	153.333		41.3742	75.8509		21.323	7.4518		5.42839	4.4021
CHA1	49.7781	21.9428		12.4215	15.2271		36.7106	10.9119		32.7657	18.2663		1.92978	10.7188		6.08277	4.08485
CHA4	8.02592	9.81264		6.34609	7.40397		5.66324	10.4511		3.12615	4.74482		0.335065	0.197965		1.24893	6.28499
CHC1	97.5766	151.186		139.851	149.52		73.6187	115.102		22.9387	46.1441		46.7411	53.3162		12.7318	8.49567
CHD1	63.9573	45.4926		65.9785	52.718		81.1264	66.1498		9.04051	15.5795		6.79141	17.8539		2.75392	15.2272
CHK1	19.1216	16.1217		17.7731	14.6243		16.0759	16.6513		6.12605	12.2878		9.11571	1.73714		5.72026	8.20501
CHL1	25.0849	28.2514		22.0811	20.6879		22.5081	17.7457		7.5124	13.6481		3.39896	2.72327		2.12253	2.40917
CHL4	17.1472	15.0518		10.392	11.0736		7.96369	4.66791		9.43898	6.69934		1.14383	3.68579		1.65765	2.23525
CHO1	96.1333	64.0024		79.3859	72.6358		85.5119	39.3098		60.215	17.3263		44.051	21.0546		31.964	8.5113
CHO2	98.6073	66.6404		98.8945	81.6684		91.8894	47.7916		27.542	35.0401		18.8779	15.4399		26.0847	10.4232
CHS1	58.2542	90.5446		23.4327	48.9138		28.4189	66.1107		24.5791	15.7079		7.49793	8.23387		6.03658	1.22978
CHS2	63.2982	82.4787		30.5258	49.4688		39.6014	37.5334		26.7019	27.3511		6.04322	9.3982		6.50905	8.91666
CHS3	46.8627	36.9443		73.8519	51.0417		12.48	12.2068		28.7594	16.7236		57.9764	35.5134		2.83621	3.88104
CHS5	293.656	267.39		179.468	228.801		185.447	169.729		109.225	114.343		87.9246	63.5904		45.5709	17.4557
CHS6	8.06637	14.4261		11.719	15.3794		4.97502	11.2836		4.55087	11.6038		4.95068	6.854		0.745015	3.06182
CHS7	56.8477	40.7489		99.6496	67.5312		77.1449	50.0836		28.5458	21.7362		17.9814	9.83814		12.5426	9.30634
CHZ1	53.1032	19.8279		71.2739	47.7721		54.3163	22.4071		13.3909	13.9002		53.4759	18.2611		7.00727	7.97582
CIA1	125.093	57.3582		119.043	102.868		122.571	88.5744		32.4748	18.2528		85.4677	25.5642		24.3939	37.7596
CIC1	129.672	110.414		169.883	164.395		194.063	199.878		67.5742	52.4498		27.6816	33.9299		27.8888	44.0155
CIK1	13.8198	27.7639		8.42701	10.3939		8.5814	12.855		5.18984	16.9246		2.45673	0.783557		0.573678	3.54278
CIN1	8.94128	5.40339		14.1818	12.7252		4.95641	4.86169		5.55968	3.62559		9.64447	6.93406		1.25104	0.438779
CIN2	120.196	22.3027		37.8896	34.8988		118.024	15.5408		74.3176	16.4283		18.0428	32.1897		18.8168	3.34814
CIN5	18.6512	59.7334		50.9253	98.3773		1.25325	11.7255		19.2288	64.3403		43.4346	85.1316		0.130017	11.4437
CIN8	45.719	17.4153		18.6561	17.7259		30.237	10.0732		24.8085	6.64169		4.55991	5.16111		1.55724	1.47449
CIS1	23.8342	41.2149		9.822	23.4466		33.0119	45.1051		15.7494	28.2896		4.93756	10.8435		17.6795	25.7821
CIS3	780.486	383.809		622.608	488.896		1189.53	568.025		166.956	146.533		153.372	313.3		53.8247	12.4133
CIT1	235.994	190.092		291.827	267.359		220.63	156.155		26.5574	73.1065		163.494	73.856		43.1948	20.4893
CIT2	1724.83	2820.99		935.927	2684.22		752.055	2523.22		722.886	714.289		289.854	1345.26		34.5762	187.45
CIT3	6.61568	75.273		2.69522	26.408		2.0998	28.6943		3.15063	26.3523		1.99328	14.3584		0.87231	5.46219
CKA1	73.1518	114.97		42.1897	62.5826		74.4492	106.893		38.3537	69.1032		24.4074	21.0169		7.61972	12.4898
CKA2	165.208	150.386		235.698	176.743		294.765	326.704		111.338	108.436		196.694	121.316		64.4587	43.2846
CKB1	88.492	90.2619		215.666	143.807		17.9257	25.2912		60.7918	88.5511		170.829	109.071		6.77411	21.8816
CKB2	127.473	95.275		157.554	101.824		109.541	110.385		31.9141	19.9297		97.2657	14.4737		15.8076	50.5889
CKI1	8.78486	12.0597		16.7176	22.2642		10.9154	23.1072		4.31343	3.1798		4.56028	9.36579		5.40873	3.13303
CKS1	174.502	51.5008		256.7	133.873		203.484	98.2868		75.6787	29.1124		51.5343	51.7294		35.5209	16.1829
CLA4	40.1438	40.8135		41.0382	49.529		22.2488	26.4298		19.0961	7.21858		21.719	24.2139		2.98567	4.26827
CLB1	40.518	11.3267		37.1971	31.2689		66.3378	27.2379		12.129	9.89049		14.7182	14.512		16.5634	6.65737
CLB2	2.11248	10.1073		1.41043	4.57192		0.472887	0.790277		2.30859	12.9536		1.22543	3.83482		0.343672	0.260066
CLB3	43.4302	33.9842		36.5581	39.6677		42.1021	19.0496		21.9981	12.2154		21.7705	11.5165		13.1337	6.06448
CLB4	19.1946	13.3855		26.5445	18.8523		20.6993	13.9808		6.11124	3.81598		6.12833	2.30134		1.95242	1.11341
CLB5	96.9888	38.8832		72.7215	53.8003		83.8906	34.9214		16.8558	4.67445		34.9955	15.6428		21.4255	14.9219
CLB6	22.5507	0.316515		21.2317	8.10808		21.8616	0.547564		9.74922	0.378188		11.6505	6.98467		7.1155	0.0624924
CLC1	133.286	121.822		266.853	308.347		8.51185	19.2398		153.599	121.838		254.878	292.552		1.77328	15.8985
CLD1	11.6229	7.8594		4.48929	4.4137		7.11732	2.48855		8.90795	8.4452		0.952174	1.84641		2.69257	0.453933
CLF1	32.3359	40.7123		19.0548	21.4476		40.946	59.4766		21.7592	27.5157		28.7582	23.9677		1.09819	12.718
CLG1	374.423	690.436		266.294	335.046		181.808	338.724		186.398	357.8		9.65692	68.3555		23.2865	118.104
CLN1	87.16	30.2112		96.0533	43.5807		77.4779	15.5555		20.974	35.956		21.9583	18.3193		9.4431	4.24398
CLN2	150.603	17.0898		151.608	58.5687		147.001	12.0508		20.509	11.0168		45.3776	43.819		14.2172	2.94962
CLN3	84.7247	112.84		66.7089	83.1191		120.521	257.888		55.5207	94.0858		87.0962	96.9579		13.621	11.4162
CLP1	2.75134	1.69284		5.00674	3.54628		3.81625	6.66975		1.08608	1.28846		3.44315	1.2939		1.16951	4.4086
CLU1	260.176	208.012		164.297	187.672		165.796	134.249		131.282	69.7492		85.9388	43.9797		57.6466	25.367
CMC2	142.539	91.5055		138.551	126.706		126.941	60.2476		89.7418	100.047		105.928	35.6224		30.5607	20.8052
CMC4	27.8808	97.622		53.6316	67.9881		30.4703	105.995		8.61969	15.5379		29.2745	13.0171		7.57979	7.31967
CMK1	22.8896	37.1326		26.9564	29.5972		8.33337	9.3293		19.3879	44.7164		20.9947	20.7393		3.38378	1.11387
CMK2	93.815	122.531		58.6585	89.2968		67.6798	84.5334		51.2703	27.5072		32.9948	20.2369		18.0852	16.4877
CMP2	83.9304	99.9397		65.2031	90.8818		61.5828	77.2068		20.486	15.0703		25.8592	24.8772		5.35748	8.59122
CMS1	118.84	83.5151		67.5812	51.3189		107.678	119.94		86.5009	57.094		108.357	59.492		10.6481	39.5435
CNA1	38.7912	23.2758		19.7297	18.1114		19.4241	30.1949		27.541	17.1025		18.2326	5.81204		6.59974	14.3336
CNB1	47.7755	75.9711		77.2593	77.4224		8.57506	20.3228		28.113	55.7913		65.8293	59.1028		0.582274	11.2061
CNE1	67.4045	46.1551		51.768	50.0632		52.7238	43.6765		18.7113	32.2831		30.1681	12.5838		8.71711	16.0462
CNM67	36.3942	17.7006		37.1963	23.5896		41.8623	25.3551		17.5154	5.2345		24.0161	12.9072		6.02273	4.74475
CNN1	11.5261	5.39175		12.4417	8.54592		7.75641	7.99582		4.39371	3.9098		5.52697	0.398684		2.38382	6.306
CNS1	63.3778	106.608		65.4192	78.846		71.6713	86.577		4.85041	10.182		22.8562	6.97183		10.9959	10.9572
COA1	46.9853	57.3966		44.6821	45.3978		73.2004	94.6201		20.7273	32.7924		35.8948	35.1899		12.0147	32.2992
COA2	33.8782	15.9714		47.4041	41.2233		14.3055	13.2111		17.322	11.929		23.307	24.0596		0.427564	3.09085
COA3	90.0889	117.042		161.116	165.938		19.867	34.4328		70.4416	88.7034		119.125	121.484		4.37585	17.5625
COA4	52.8223	115.088		80.3446	116.78		32.2229	77.4448		29.9042	93.9347		20.1742	57.1689		10.1653	16.927
COB	6.10118	1.86312		7.90773	4.55498		12.7486	8.4027		8.31329	3.06911		9.71217	6.17914		3.30778	3.23279
COF1	2021.49	2482.12		1349.42	1987.03		1066.5	818.232		1039.45	941.759		1249.42	1152.66		529.232	192.205
COG1	39.9238	35.7047		41.3445	31.7282		38.9271	83.8991		26.481	25.2538		55.6936	26.7341		10.128	46.5216
COG2	33.1886	39.305		32.9157	44.3013		78.2858	66.2471		20.5688	28.9937		10.3137	24.907		13.5068	23.4258
COG3	52.3501	46.3099		52.4545	62.8431		46.0405	39.178		21.2654	5.1538		30.0387	20.3528		9.04126	5.00397
COG4	14.9025	11.3659		20.9676	16.8362		23.1751	26.6611		6.91253	8.23778		11.3534	6.6187		7.35108	8.90916
COG5	26.3655	8.44519		24.5703	21.8884		16.7489	10.6211		7.81324	6.07588		12.5899	7.63438		1.73176	2.37952
COG6	61.8021	43.8201		32.1631	39.5969		48.6668	49.8561		26.4761	30.587		10.8606	9.45503		2.82668	5.09698
COG7	149.179	230.564		62.4988	106.8		145.078	135.358		56.5035	60.9826		13.7671	29.0301		15.292	21.8488
COG8	122.692	80.5668		78.1821	67.0087		89.5956	116.66		75.9467	51.644		67.991	39.795		25.4162	34.4192
COP1	386.879	251.28		266.459	297.285		554.094	391.622		129.226	120.468		40.2393	145.949		96.8293	38.9434
COQ1	30.7184	33.8059		50.8776	60.9414		41.517	44.0157		21.2805	18.7549		20.7385	21.8973		8.9183	3.21846
COQ10	48.0851	47.2064		50.0537	68.5351		34.8439	35.8739		21.7117	7.28437		30.6762	30.6592		10.2313	7.77372
COQ2	34.2585	24.7759		38.901	35.4045		35.1057	25.7055		11.1854	3.81383		15.7661	5.94997		4.99862	4.08249
COQ3	71.1289	34.056		54.3073	63.8281		60.5528	40.2615		17.575	13.223		27.5501	12.6234		8.19707	10.9062
COQ4	40.8823	60.035		41.1035	68.8165		24.7803	26.6084		28.2949	56.019		33.2742	51.5286		9.40712	6.40512
COQ5	254.427	342.616		270.085	319.55		242.422	246.435		55.8993	173.522		168.197	93.0884		58.8835	58.0205
COQ6	43.5886	35.825		125.77	84.7046		9.02123	16.5505		47.0894	18.9193		109.257	63.6827		1.2609	4.83932
COQ8	15.0721	11.0586		35.5952	23.0901		18.9951	24.2852		4.52502	5.29558		14.429	4.64022		3.31969	1.70611
COQ9	116.375	127.494		124.691	164.339		72.0148	80.1553		37.8142	83.5782		88.0152	83.5979		13.1638	8.8384
COR1	189.976	337.952		106.116	248.94		149.569	176.878		71.4713	57.1333		70.4762	115.784		33.9938	25.5848
COS1	84.0278	51.4318		37.1189	30.6757		70.6042	59.8482		56.2873	34.2992		62.3995	36.53		10.4655	12.679
COS10	1.92441	0.199878		1.87365	1.13043		1.32334	0.741988		1.60268	0.399757		0.628841	0.29916		0.404425	0.312958
COS111	8.08503	31.5533		7.32931	20.9409		9.90944	6.40428		8.56553	16.3651		4.77844	15.1078		5.85049	1.60904
COS12	2.6725	0.563187		0.925241	0.490949		0.0922394	0		1.56699	0.828401		0.418547	0.537883		0.159763	0
COS2	150.34	123.983		118.442	111.578		223.671	190.757		58.9818	54.279		83.5526	81.1352		13.4012	19.1024
COS4	0.281468	0		0	0.0797512		0.370958	0.0490072		0.335492	0		0	0.0790218		0.333423	0.0848829
COS6	44.5122	6.26997		49.4709	20.4441		32.0014	13.1669		10.8447	4.81905		21.0428	9.90661		2.56113	5.4234
COS7	2.06487	5.4644		1.21482	3.08814		1.97013	2.4989		1.07569	4.58187		0.625983	1.23176		0.434466	0.604121
COS8	17.3084	14.1394		12.7526	12.2144		9.31833	12.258		6.22484	3.32552		4.33576	1.13026		1.27877	3.98514
COS9	57.4266	51.4397		46.0752	45.4411		29.7124	22.8036		20.4989	24.5227		19.0145	16.4826		1.84149	3.97969
COT1	26.8289	31.0377		21.994	18.7587		19.8854	21.2851		9.80198	16.8084		2.56584	2.53011		4.14544	12.0971
COX1	142.908	19.0063		31.1374	20.8787		33.4224	33.9009		188.416	12.8461		28.4384	13.9916		1.0658	10.153
COX10	10.6433	9.83672		15.393	10.6175		11.7199	8.51428		4.22488	6.96789		2.60982	0.97123		0.792004	2.71733
COX11	30.0216	10.5387		27.7646	24.9846		17.6734	11.1123		9.98272	7.09443		15.5547	9.08158		3.81708	2.09683
COX12	169.263	53.5511		176.853	149.866		177.738	116.089		60.3313	34.2982		50.9964	12.229		10.1918	31.6587
COX13	339.007	746.719		285.062	574.53		374.638	911.765		130.666	187.426		155.925	123.649		56.3842	43.1315
COX14	245.619	409.454		92.1571	200.18		286.496	383.72		124.672	188.648		51.8731	119.955		54.645	24.4866
COX15	17.3744	23.7137		8.47135	14.1352		8.68421	25.5		9.84629	15.892		2.43353	1.46827		3.97048	8.42572
COX17	130.709	213.141		132.833	171.419		81.4781	135.932		84.9265	181.106		41.375	63.9762		1.23265	37.056
COX18	17.2172	23.7559		18.2761	21.444		32.5534	34.8546		13.6563	10.4312		7.11354	10.2972		9.11074	6.79836
COX19	25.8567	38.5064		34.5092	35.2191		43.3135	49.9702		0.803954	11.1067		12.7255	6.80315		12.1474	18.4537
COX2	0.520089	0.0428311		1.11659	0.670607		0.445497	0.419497		0.408035	0.0856621		0.712096	0.145845		0.435052	0.142914
COX20	90.3243	84.575		91.6852	83.9707		83.2141	85.1252		18.871	15.7204		25.0237	7.67725		9.45692	11.8054
COX23	2.16346	6.43394		0.699143	3.49371		0.358933	6.03045		3.06789	6.00853		0.530354	1.11733		0.170769	4.85675
COX3	0.212258	0.0428311		0.376041	0.240333		0.373857	0.251763		0.424515	0.0856621		0.191364	0.306589		0.156503	0.234781
COX4	50.011	104.752		63.5486	113.27		24.2706	46.441		30.8028	94.7518		42.5328	76.5021		1.68748	3.0013
COX5A	119.386	168.818		114.557	168.388		200.313	172.199		65.0792	52.8749		48.0848	16.8156		6.42467	31.4987
COX5B	118.087	200.622		114.669	152.425		76.9428	83.3574		73.675	186.382		62.4004	70.7665		11.4465	16.7782
COX6	112.916	131.571		139.828	223.733		5.4878	17.9906		84.844	96.7627		111.472	199.881		2.84963	14.2234
COX8	118.218	163.388		178.782	151.929		197.621	292.768		69.8592	83.3256		199.608	91.3777		24.6007	66.0423
COX9	138.37	181.241		244.423	295.329		58.0491	66.901		133.198	126.325		202.515	237.274		13.6054	21.1028
COY1	65.1902	110.909		56.4689	81.8686		71.2547	80.5392		22.2639	23.3309		24.173	12.5188		6.78898	19.9789
CPA1	147.869	161.922		147.334	120.535		144.837	116.482		23.6512	134.391		68.3617	47.6263		19.8042	16.7797
CPA2	277.765	130.455		643.698	451.76		140.931	53.9924		224.469	70.3984		416.202	300.295		32.2797	8.58641
CPD1	5.552	5.90582		4.63323	4.58474		3.80755	4.78474		2.31238	4.87399		1.44704	0.0996832		1.68991	2.26253
CPR1	48.2791	59.1758		18.4342	19.9796		27.4867	26.6899		20.1003	25.2217		8.66269	9.5798		10.1829	1.1239
CPR2	69.4279	108.65		85.3205	111.958		90.6956	119.402		42.8894	62.5829		27.7553	20.2082		10.7342	33.3734
CPR3	82.4912	101.776		120.329	100.945		104.118	107.809		32.6014	40.5159		19.3433	7.14309		20.7258	18.1536
CPR4	211.398	417.646		108.246	184.99		84.8114	114.685		111.037	197.91		69.3836	80.5689		10.9748	31.325
CPR5	159.409	198.707		165.448	166.113		164.774	276.691		89.3058	91.7474		45.8079	54.7026		40.5671	73.6504
CPR6	127.541	380.257		257.728	285.652		23.8609	66.4269		85.6193	253.874		237.981	222.631		4.54382	57.3238
CPR7	44.601	27.8295		49.132	46.9909		51.4274	46.3097		16.1031	19.8578		17.4626	5.81017		10.4904	6.41911
CPR8	36.5199	17.3868		32.8118	27.1788		49.329	27.0309		13.1824	14.0151		5.31071	11.1358		5.98414	5.04993
CPS1	36.4083	26.6714		46.1331	25.7748		31.8989	37.6031		9.5723	18.0702		33.9344	11.676		10.4015	13.738
CPT1	158.971	90.1002		216.796	155.808		184.184	100.883		90.1649	25.7925		107.66	25.8961		47.2351	26.7321
CRC1	6.07848	8.41019		4.82814	6.5363		2.50686	9.46157		4.44628	6.89262		4.18097	1.426		0.594032	6.24701
CRD1	35.578	31.8753		28.4576	37.8854		23.359	29.5134		15.3804	5.56529		11.5684	13.0789		1.59871	4.09903
CRF1	4.7942	2.78251		6.7101	3.65292		6.30315	4.938		2.16902	2.19706		5.038	2.25169		0.567953	0.665028
CRH1	312.442	73.5307		222.225	127.836		284.162	128.354		124.619	14.6296		88.3309	77.4859		103.045	64.3752
CRM1	319.542	154.92		299.767	287.999		304.04	134.862		125.279	57.6499		223.053	76.1856		128.691	22.2552
CRN1	113.607	70.3437		84.5492	70.8653		97.81	64.0807		43.7358	29.8146		3.49482	12.1549		6.93312	16.817
CRP1	423.91	324.836		213.278	225.622		410.698	393.528		242.763	177.526		188.704	152.115		95.2345	129.205
CRR1	5.46527	3.77087		3.34515	6.88207		3.27373	5.1203		3.56184	2.68188		1.41731	3.20953		0.953017	0.843487
CRS5	37.0642	22.4956		27.0851	33.4643		22.4371	14.523		14.0925	6.35556		18.8537	15.8374		8.87333	2.80102
CRT10	45.1918	62.8107		64.0875	64.6332		34.2377	32.3135		26.9647	53.2677		45.4152	28.0703		6.26416	10.2948
CRZ1	26.1095	16.2028		26.0448	24.1631		26.9851	19.9305		6.99214	10.9233		11.7683	2.27178		3.46339	3.11243
CSE1	133.624	163.965		109.555	152.419		104.582	77.9096		59.6535	90.0732		78.8831	68.6276		33.0044	24.0501
CSE4	35.5916	42.8735		41.0094	40.2369		35.7715	22.5585		15.4906	38.6236		23.056	11.455		6.00857	1.18995
CSF1	28.3158	45.1652		41.4739	30.6891		56.0413	62.1993		21.1846	18.4891		49.5497	26.1388		5.91585	7.43936
CSG2	92.5524	85.3096		148.764	129.366		143.484	154.002		26.7188	39.3947		38.2685	14.6273		23.233	29.6379
CSH1	135.296	81.2239		106.019	109.01		85.6625	55.713		54.7159	13.4048		64.8535	34.6439		22.513	16.9629
CSI1	4.62404	3.9805		3.84786	4.72917		2.22825	3.59285		3.37839	2.70572		2.90681	1.80466		0.49609	1.63307
CSI2	17.2989	1.3004		10.283	4.34022		6.05193	0.292882		9.03456	1.1296		5.24887	4.12218		0.818827	0.29405
CSL4	23.282	26.7536		67.0543	53.7088		3.61138	5.69663		28.7367	43.7339		55.503	42.1767		2.22454	1.6378
CSM1	1.57547	1.65104		1.56484	1.44909		0.287858	0.125881		1.18353	1.93721		0.964291	1.19752		0.10244	0.11739
CSM2	2.34707	1.25185		2.04891	1.49197		3.16946	1.83624		1.58353	1.10266		0.799326	1.01561		1.08988	0.0672368
CSM3	29.0605	5.36204		50.3744	17.6009		11.677	5.81351		13.9434	4.32342		8.03219	10.6049		4.54914	2.59272
CSM4	0	0		0	0.0693492		0	0.0484265		0	0		0	0.0697174		0	0.0838772
CSN12	68.0251	92.4911		22.0618	33.5083		32.5203	67.6407		48.6756	67.347		17.8879	17.5682		2.38285	29.2902
CSN9	16.158	6.16397		10.5495	9.36024		12.4217	5.52596		7.57516	4.36381		2.13178	1.41122		2.44996	0.96125
CSR1	195.794	79.4961		169.948	85.1164		170.846	137.515		129.97	53.4849		217.424	77.9532		74.8827	60.4782
CSR2	9.76159	24.3716		7.49878	16.4845		40.651	29.1815		3.02613	9.33598		2.88878	10.3252		23.2234	4.49194
CST26	68.4858	25.4145		146.428	60.6603		93.5169	60.5391		33.7825	10.8912		82.8757	28.4355		33.4025	19.0372
CST6	39.6807	57.5769		32.2388	37.4079		34.698	41.3107		12.2701	26.0809		7.59553	2.55791		1.86328	5.67426
CST9	34.8574	37.0984		36.4642	20.6466		31.391	48.0326		23.2397	27.2435		53.8163	18.1954		11.4518	25.7872
CTA1	4.68971	8.33188		7.26853	7.27349		10.2491	7.22199		1.81818	6.86997		2.49792	0.8462		1.50674	2.30948
CTF13	6.21923	15.4126		5.88936	5.92997		3.89064	4.07759		3.49862	9.09746		2.70099	1.77903		1.43423	1.64698
CTF18	22.7046	4.20843		28.1842	9.88013		10.7295	2.14755		11.2738	4.29966		6.86781	7.46731		1.57856	1.29344
CTF19	0.924996	0.52196		0.629219	0.876635		0.602665	0.931765		0.789273	0.603642		0.0502638	0.0788468		0.563915	0.629608
CTF3	5.62931	9.57422		7.18035	4.94938		4.64249	2.74931		1.82142	14.6269		2.82457	1.24571		0.946054	0.93006
CTF4	46.9683	10.9399		42.1969	26.7152		32.9204	12.6478		11.7466	7.61002		9.62198	5.39248		4.82424	1.93925
CTH1	44.4782	62.8336		25.8532	45.7891		29.471	39.4225		12.8765	10.925		9.9316	16.5065		4.47899	4.9087
CTI6	25.8355	22.3911		28.0137	26.7223		22.9728	29.5791		3.41836	15.9176		6.88597	1.43203		3.47075	8.76975
CTK1	60.9661	57.9207		134.808	65.9492		104.173	156.55		65.2167	56.3551		169.169	71.4899		33.9765	23.3978
CTK2	56.0357	39.2143		52.7318	53.7575		51.4112	27.9142		31.0847	3.84888		39.1886	13.6306		13.9003	10.4616
CTK3	40.6893	54.5691		15.2794	24.1906		28.0615	31.3907		27.1095	22.1298		6.91375	5.28803		7.25832	2.86297
CTL1	70.824	119.424		46.0373	79.4306		63.3261	73.4461		19.1939	22.5275		29.5045	15.241		12.0577	21.182
CTM1	8.03	9.8102		11.5135	10.4038		10.0554	16.6429		2.92106	7.60156		5.99464	2.67518		1.87559	4.44077
CTP1	264.985	61.4672		320.42	148.071		256.929	94.0201		99.6869	15.8666		149.513	73.0285		57.6146	12.4203
CTR1	29.5146	40.2513		15.9916	26.4743		12.5068	13.2368		13.3773	17.061		8.01907	13.3439		0.700041	1.35282
CTR2	100.15	83.5771		51.0501	55.8478		128.545	64.3936		35.3313	22.446		7.01659	31.1726		30.0634	10.8392
CTR3	4.11682	5.26571		4.33624	6.49448		7.64821	11.1288		1.8197	5.29853		1.25208	2.46826		0.239077	1.43006
CTR86	25.3081	18.628		22.7303	23.4725		18.9631	19.1381		3.10653	4.4084		4.86006	4.03391		2.14818	3.21693
CTR9	69.8965	70.3435		51.5935	58.5026		82.2309	95.7284		25.4532	47.2763		23.5688	25.0911		4.27918	16.8512
CTS1	1062.77	945.843		899.123	893.783		498.628	414.467		390.553	325.382		504.926	399.332		76.729	34.8298
CTS2	23.1128	19.9925		21.3821	20.9312		26.7952	31.129		5.02691	8.32084		11.9425	7.33073		2.92358	1.01363
CTT1	10.4427	34.9107		10.2881	34.9297		19.6951	43.0819		4.29247	23.9715		1.20789	17.8944		9.60509	7.73754
CUE1	193.863	140.334		172.062	176.028		170.119	144.145		38.592	11.2891		41.5403	23.8636		22.216	8.89881
CUE2	14.7196	14.4901		17.2186	14.2312		11.9099	12.1096		3.62033	4.38482		2.25549	1.70694		1.04975	3.42869
CUE3	44.7563	58.6761		44.1218	51.6139		6.95975	11.4287		29.646	33.341		34.6083	38.4707		0.999479	4.20159
CUE4	137.302	44.9287		133.247	83.4623		134.39	63.334		21.8147	21.5369		40.0404	29.5458		11.0978	1.88148
CUE5	132.216	343.957		183.416	302.125		145.536	244.589		80.6377	204.631		121.03	131.999		34.1571	90.5556
CUL3	24.5752	36.7216		17.3238	18.2957		16.8015	24.7599		13.9543	10.5332		10.4046	3.10887		0.565041	10.1166
CUP1-1	2288.39	2802.82		2160.66	2524.6		2756.8	2984.69		1096.93	991.464		708.619	528.705		351.326	76.3245
CUP2	20.2104	11.2286		32.773	29.7068		19.1322	29.6924		9.10945	9.75507		3.10036	5.63109		7.13353	8.26083
CUP9	473.679	191.875		404.96	331.641		589.991	329.8		237.154	131.913		47.992	155.075		46.2896	94.1776
CUR1	44.6787	87.9488		56.5769	61.5742		39.0526	80.4513		17.1077	32.665		20.8767	8.23996		6.30298	20.4669
CUS1	11.6791	28.6451		9.81137	17.2618		8.88596	12.7655		3.93727	11.8216		5.61036	6.98722		1.16355	0.22672
CUS2	26.6193	11.619		44.3489	34.6887		20.77	19.6832		13.9321	8.27003		12.5328	11.7757		1.6758	2.47015
CWC15	131.255	178.366		77.0937	113.375		76.502	113.556		52.8805	64.6544		20.9906	22.4605		10.1086	22.7255
CWC2	25.3598	22.95		24.3911	19.6796		21.1693	31.4115		11.8973	15.8587		17.7842	6.51437		3.21593	9.9437
CWC21	39.6554	43.5651		60.4728	56.6888		33.0617	33.8464		27.4449	28.5128		42.324	21.2569		10.6679	12.8622
CWC22	37.1243	29.2745		26.7735	22.1908		19.4082	12.2524		17.8309	12.2285		16.752	6.82687		5.12718	5.05081
CWC24	31.1219	31.9487		37.0085	33.2166		9.69795	9.6311		22.1533	28.94		22.2448	20.5247		2.4197	1.30726
CWC25	6.71189	2.40348		8.30166	6.13625		4.56742	3.35246		2.47712	1.60924		7.12824	2.13108		0.439145	1.05979
CWC27	49.6983	66.0681		40.1217	44.8864		57.7333	61.7601		13.6555	15.2748		12.6545	13.4104		2.63662	6.99843
CWH41	82.5857	35.1725		127.547	78.5109		119.069	50.9018		32.9705	20.2842		48.4626	21.7151		16.8474	15.2995
CWH43	164.156	149.331		229.76	179.198		220.807	214.837		58.5762	64.3984		85.821	47.0469		23.8059	18.3768
CWP1	252.995	159.514		245.993	216.574		272.408	186.609		92.3991	128.381		141.55	8.90226		17.7205	7.50063
CYB2	5.02057	5.54725		2.45458	4.64912		2.71204	4.68649		1.51313	3.9542		0.257132	1.14977		0.780177	1.3759
CYC1	73.4734	60.1834		110.147	115.164		131.285	82.1241		27.8931	34.5464		59.5212	15.8101		48.5801	48.8763
CYC2	14.4592	13.0235		20.5285	20.3139		1.52239	2.23155		9.75661	14.0053		16.39	16.3003		0.449118	1.96883
CYC3	24.6859	86.879		57.0079	79.303		25.271	52.6541		11.5283	59.6727		32.7727	38.6849		5.42803	6.63649
CYC7	75.0214	88.8311		49.7211	92.4757		60.7526	49.6883		14.19	31.4638		29.2048	46.6647		29.5826	8.7646
CYC8	176.604	81.8723		124.387	130.158		195.813	114.783		4.87649	18.4486		42.8615	14.9342		20.5421	17.6152
CYK3	39.7305	34.7446		46.1941	42.272		36.5127	60.544		5.55636	15.4404		10.6863	6.16747		5.71512	13.6067
CYM1	28.5192	30.3179		55.4199	46.115		34.3362	52.0964		8.84768	20.8433		17.6627	1.90775		7.88375	3.61383
CYR1	46.1264	84.9266		42.9735	66.9696		47.6595	80.3486		8.70152	15.1717		7.48578	14.5499		3.40253	4.21072
CYS3	368.363	543.416		892.066	642.566		603.399	1032.15		214.634	183.631		391.889	141.018		162.346	366.451
CYS4	6.34119	1.12132		5.33094	3.93154		1.84479	0.442976		8.59995	1.04721		4.61839	2.45248		0.0974114	0.186688
CYT1	40.0862	38.5835		7.88446	15.12		3.68948	7.59881		44.1825	42.0321		4.52076	9.40737		0.483689	5.96892
CYT2	37.0697	44.5109		33.7844	36.0523		26.8543	34.5344		11.3537	28.4024		6.1898	7.24776		2.4912	6.9922
DAD4	83.2969	111.467		121.309	128.772		100.477	94.1875		39.5704	70.5125		74.9634	31.639		14.8271	30.7956
DAK1	163.058	236.064		82.3382	113.743		133.657	336.678		117.282	107.76		107.011	97.5509		9.59396	57.4207
DAK2	0.766511	5.8278		1.3217	9.37269		0.860567	10.0018		0.91336	4.83064		0.808332	6.44939		0.537411	2.27709
DAL1	1.73388	0.428311		1.92089	1.27743		1.79868	0.874733		0.470356	0.856621		0.212669	0.211241		0.419021	0.260404
DAL2	28.9703	30.9892		13.0916	24.6645		26.3833	26.0591		6.72545	5.74894		3.95178	2.67499		3.79996	2.08746
DAL3	21.8157	1.68787		43.8614	15.8335		0.682329	0.292591		28.3947	1.89738		43.9138	15.3052		0.208615	0.264454
DAL4	1.44616	1.22594		1.70942	2.26418		0.817796	1.36248		1.33986	1.25863		1.48056	1.25131		0.452697	0.286623
DAL5	7.05614	3.53316		20.7757	15.1737		2.55886	2.60509		5.03373	3.452		19.7963	11.2906		0.462951	1.77036
DAL7	23.2832	20.4155		29.1517	24.1435		20.4548	15.2912		11.5522	5.6902		12.035	5.9501		4.62614	0.190142
DAL80	1.51791	0.028554		0.854084	0.475402		0.0519108	0		1.04419	0.0571081		0.764922	0.361833		0.0899122	0
DAL81	61.5989	55.7991		74.8807	39.3911		62.4649	84.1684		40.3133	21.3114		106.34	35.6939		19.8647	46.8913
DAL82	24.2733	18.3982		26.9132	31.0585		19.4291	20.985		4.16051	12.5275		6.58269	10.3999		1.77722	3.23888
DAM1	34.6254	18.9558		11.286	12.8745		25.202	15.2355		26.2851	15.017		11.6169	5.74527		3.99493	5.8743
DAN1	5.21717	5.57872		4.2083	3.87935		3.42201	3.24539		4.35537	5.41081		1.0447	0.414019		0.809977	0.634306
DAN4	9.61344	4.43532		18.6843	9.785		8.49988	6.30775		3.52983	3.01876		6.43321	3.46697		1.88723	0.659461
DAP1	107.646	221.033		57.6409	112.819		183.528	272.54		62.5585	92.902		22.0667	93.1435		29.8945	114.398
DAP2	56.7825	46.4281		43.1916	42.1363		40.4814	40.3976		25.7535	34.3319		4.39125	3.46885		1.94317	8.29085
DAS1	13.355	12.7005		17.5149	19.3876		3.50164	8.20842		7.83526	10.971		8.91356	12.3697		0.61741	3.31638
DAS2	56.2366	41.6941		101.426	75.6547		64.5415	55.1408		29.2091	18.3375		63.7222	19.9113		4.32093	6.06237
DAT1	21.4562	17.1132		33.7288	29.4708		1.03414	1.97572		19.2605	12.03		30.4129	25.2219		0.307743	1.64043
DBF2	90.253	85.5166		72.4655	114.815		91.9281	106.821		24.0396	25.8009		40.5886	16.0618		7.4584	4.2569
DBF20	55.7566	36.1034		43.6313	55.2453		50.8225	34.5003		14.8076	25.5509		22.0543	12.5401		4.81985	8.17707
DBF4	98.6434	47.4184		55.5401	37.9174		62.1695	59.5571		76.8433	18.9102		64.8054	24.3229		7.62377	19.2132
DBP1	5.64056	14.8306		4.95735	9.52234		6.80194	17.1752		0.613298	9.88989		0.734189	1.48537		1.74386	3.21193
DBP10	83.6396	104.713		40.8177	47.3424		41.8571	56.61		61.4759	70.8022		16.7811	11.6394		5.17183	24.1517
DBP2	1451.78	133.915		423.601	300.628		545.196	57.8593		937.497	82.3264		142.329	204.01		65.2258	21.763
DBP3	71.9428	96.0018		43.8739	44.8947		67.5718	78.1249		47.1718	64.3597		36.8506	25.3453		15.9649	16.3666
DBP5	99.2309	62.9034		84.9357	96.9537		58.0026	50.2379		35.0796	12.0918		40.8799	38.6978		6.5903	10.7874
DBP6	62.9505	35.9545		99.3977	64.7081		57.5161	70.9156		27.5938	11.9455		55.4157	7.18923		17.2978	41.7247
DBP7	46.0946	33.6638		58.6303	38.092		59.9207	57.7682		15.459	11.9131		42.4627	22.3045		11.9511	7.97217
DBP8	29.1897	23.5301		24.369	18.8079		27.2844	21.0956		5.64905	6.17766		12.5305	5.69035		2.66417	7.55576
DBP9	119.243	76.2325		148.11	116.641		140.822	144.679		38.0676	16.9829		41.6368	25.9947		29.3673	47.875
DBR1	51.5929	67.2593		34.4038	65.5739		17.1628	13.5399		29.3751	46.5076		33.6953	55.6814		5.37943	0.442277
DCC1	7.02274	4.23534		7.32123	5.83588		9.05438	7.89415		2.77261	3.79007		3.35096	2.5178		1.52803	0.238063
DCD1	70.8113	24.8835		51.0741	36.097		70.5866	45.8594		30.4212	17.6218		39.1212	24.8684		5.31425	12.4431
DCG1	13.443	2.24973		8.27752	4.07796		9.52912	2.41926		7.84602	1.77121		6.25692	2.7187		2.29392	0.527354
DCN1	15.829	19.9316		13.0154	20.1798		25.1105	32.7204		5.90059	16.6358		2.24793	6.69679		6.50104	13.9859
DCP1	86.5417	42.1823		108.617	78.0349		25.1312	19.8982		61.3741	19.3549		74.6419	47.5363		3.98635	5.21157
DCP2	110.686	161.082		113.44	121.722		105.644	147.242		29.7725	9.44857		23.3688	5.27061		14.8565	39.1568
DCR2	35.4189	39.1038		32.4605	29.3298		17.6649	21.617		15.6646	20.1072		12.8897	9.77947		2.45194	9.29205
DCS1	256.491	515.059		199.343	467.298		199.345	576.748		54.6659	171.168		96.9212	179.05		37.4417	133.827
DCS2	50.358	183.668		39.4038	140.763		53.5741	135.466		14.2464	64.1919		19.9326	80.3186		24.198	39.3879
DCW1	373.943	322.78		310.519	304.565		509.76	550.312		178.649	205.734		224.586	214.24		30.6592	11.5784
DDC1	19.427	20.5538		26.4069	21.8475		32.5964	26.0911		9.03697	9.97099		5.41446	6.03489		1.09768	6.06949
DDI1	70.7772	112.412		82.6156	86.3517		85.9733	163.024		7.84667	31.8188		6.8143	25.137		24.3508	26.1548
DDI2	2.53875	3.83502		2.26272	4.98748		1.58722	4.76236		1.83602	3.09747		0.774952	1.92014		0.4647	1.38409
DDP1	111.87	167.97		120.072	129.159		126.088	160.507		26.5714	68.6385		67.4615	19.0353		13.0632	80.5821
DED1	62.7523	33.4261		9.03683	12.8367		12.4822	9.44136		59.4107	33.7743		1.53811	8.52427		1.70383	2.75858
DED81	580.04	681.404		723.913	764.565		327.156	351.142		251.081	272.55		464.502	404.876		34.1376	60.2826
DEF1	389.042	189.266		764.892	355.247		569.642	652.354		304.598	148.218		866.507	294.479		203.815	278.113
DEG1	28.5218	14.0904		52.7739	34.7889		31.8729	29.0743		11.2912	9.74856		9.81031	2.86411		4.08505	9.97588
DEP1	25.1185	31.4471		31.8508	33.9258		30.5935	33.8869		2.6397	6.45518		4.20748	3.50254		4.88169	7.5411
DER1	21.5585	15.6497		19.0232	22.6763		13.5199	13.6468		11.1684	11.1932		9.28253	10.4105		4.26888	5.20956
DET1	45.6422	59.8443		42.127	47.4872		44.0778	36.8319		11.1877	51.0469		21.2428	10.3545		4.84923	3.74009
DFG10	21.9372	25.8492		36.931	30.3464		6.12846	11.1202		12.585	28.2504		24.0172	18.177		2.34942	3.70952
DFG16	2.42714	6.28589		1.50769	2.96952		1.41222	3.74222		0.313969	5.22823		0.750863	0.620953		0.642468	0.819383
DFG5	56.7608	20.249		76.4495	36.3107		53.184	20.4673		11.7834	5.64603		21.1328	14.5645		4.51766	1.84606
DFM1	65.3033	95.6267		65.7777	65.6478		57.4644	60.5662		9.63364	83.2303		4.23487	7.36073		2.25599	6.15044
DFR1	57.4586	25.4567		63.5977	38.109		90.1382	38.2621		34.7873	11.3834		33.275	27.128		21.6648	3.33887
DGA1	28.1843	24.3722		30.7924	29.9642		10.7286	10.9592		14.1802	9.78115		12.4804	16.7871		2.12046	2.13893
DGK1	50.2224	41.9129		65.4043	43.3997		36.3744	56.2462		15.5592	12.9968		30.1946	6.20137		11.3954	36.5208
DGR1	0.0992872	0.181577		0	0.143192		0.129777	0		0.127367	0.23677		0	0.0698479		0.224781	0
DGR2	43.3529	56.4912		42.4251	56.6482		47.1677	54.2662		6.88041	15.4773		13.0795	11.7774		7.24712	8.4054
DHH1	21.1141	38.142		52.921	63.3042		7.74376	21.7377		17.4266	19.6555		45.71	43.2151		1.32442	3.80992
DHR2	19.1214	8.56358		13.4428	13.5008		14.245	6.9841		7.7029	6.4116		6.92251	3.53238		2.77249	0.88306
DIA1	33.6409	64.3188		26.6206	51.3266		33.3456	49.5311		22.0771	45.1247		13.7659	12.5455		10.1264	6.87166
DIA2	49.8272	33.2826		43.9947	42.05		39.9145	27.0514		15.1673	9.37751		23.385	8.31633		1.30482	2.26516
DIA3	5.43793	9.86896		2.10353	3.46305		5.85622	7.70222		3.99985	6.96403		2.4957	3.15513		0.522521	1.59086
DIA4	11.2059	6.2284		7.01597	7.4383		5.49214	8.514		6.5384	4.56554		3.82286	1.1695		0.782477	3.26924
DIB1	42.2683	49.9526		41.2172	39.3262		40.0942	48.2066		15.8472	10.0699		21.8957	6.4808		5.47502	7.08846
DIC1	107.927	43.9007		279.066	174.758		52.7816	31.147		121.189	21.5384		207.349	117.129		5.90191	9.48977
DID2	131.556	168.771		99.6986	173.564		148.881	161.162		78.2762	109.722		60.9333	34.6638		19.6687	19.1638
DID4	89.7899	104.263		107.459	121.966		124.962	136.864		27.6263	34.8798		9.98204	12.5817		14.5504	33.0375
DIE2	26.4021	43.2461		19.1163	24.7129		25.0106	41.4609		9.47341	5.7195		4.54196	7.13798		1.22521	11.0802
DIG1	43.0639	47.6839		46.8695	48.1093		26.2716	38.6		16.9373	9.10249		6.25557	14.2067		6.47634	12.2708
DIG2	57.9543	59.0505		53.4747	62.3782		56.2572	54.1031		11.7543	8.62322		26.8758	11.3837		7.03914	7.01515
DIM1	112.303	79.9059		95.3973	89.2964		61.1337	37.7091		49.1556	35.9152		54.0302	36.3368		18.7807	2.50702
DIN7	7.17223	1.40305		6.95419	3.41864		1.19367	0.522036		3.75261	1.91445		5.83198	2.73687		0.480617	0.0780975
DIP2	112.121	122.018		63.5082	49.2588		66.7656	104.775		101.213	71.0999		87.7206	35.2874		17.0463	62.3787
DIP5	172.941	65.3006		129.587	120.844		104.109	110.352		77.4799	32.9343		18.3937	12.4073		15.4022	18.6904
DIS3	35.557	20.0715		37.8753	21.1604		27.5224	39.2046		23.5678	13.6882		47.5844	12.5399		9.6622	23.3043
DIT1	1.80544	2.19093		3.68523	3.22857		1.76693	3.45226		0.904289	1.5911		1.31149	0.563581		0.0623145	0.922748
DIT2	21.1286	9.36606		5.14382	6.14185		2.64921	2.57213		17.9455	9.77287		3.75373	3.337		0.38259	0.763561
DJP1	109.543	142.474		47.7231	78.3863		132.861	114.467		47.6027	18.5333		13.9084	37.4517		22.7275	21.5577
DLD1	351.133	287.604		295.754	339.094		227.55	138.406		119.761	89.2828		262.265	165.708		59.9173	24.7467
DLD2	76.7347	88.3102		161.28	112.991		21.1991	14.2324		103.061	140.486		135.298	83.9868		1.50343	3.50696
DLD3	529.222	911.725		1039.41	1882.15		184.596	564.014		546.627	944.346		825.788	1430.36		45.0552	183.728
DLS1	63.7246	62.1543		72.7313	70.816		48.5365	54.9469		6.02034	36.2205		7.58647	13.8478		7.98198	9.47664
DLT1	40.977	19.597		41.3744	32.4004		40.3339	21.8285		11.5014	3.27946		4.01226	0.635237		3.02665	1.53705
DMA1	54.7292	31.9076		60.1792	61.0818		37.9317	29.2129		22.9607	7.21996		35.4726	23.9526		4.0159	3.8968
DMA2	63.2326	50.0958		103.787	71.578		82.7661	87.2055		29.02	18.3305		35.3517	13.3922		2.35053	26.4547
DMC1	4.19856	4.51255		4.93027	8.27987		3.82195	4.89055		3.84997	3.39325		3.91988	3.97941		1.38361	2.20762
DML1	26.0654	17.033		9.17757	14.1339		25.296	21.6943		12.8336	12.0646		4.62026	9.59268		2.04194	4.19764
DNA2	37.5652	33.2682		23.0465	30.3113		22.6735	23.5151		19.1897	12.0451		7.28159	8.16446		3.98691	2.28898
DNF1	93.2852	99.6653		96.1265	93.1459		116.811	106.571		18.9032	32.1095		26.8371	16.3963		6.99218	9.53103
DNF2	4.98098	3.79335		6.5739	5.04556		7.43662	5.59394		0.633616	2.54977		5.41876	1.44289		2.25946	0.660952
DNF3	70.0756	52.3917		91.6523	64.2959		68.0629	62.1302		22.604	17.462		28.0158	12.1391		12.3204	14.8304
DNL4	7.87898	10.4119		4.72116	8.41265		8.53963	14.6289		3.88519	7.36638		1.61434	1.83137		0.215412	0.290157
DNM1	23.2428	27.5653		58.7217	36.058		14.4467	24.0668		7.66029	22.3367		23.8645	15.063		3.90724	9.47619
DOA1	102.797	143.398		158.115	176.865		129.437	272.9		31.6088	59.5948		65.8355	36.1454		28.9721	78.1623
DOA4	9.49941	35.433		6.13609	22.1407		6.53108	19.5266		6.31586	3.8697		2.44124	11.5738		0.863455	4.76625
DOC1	1.36056	3.48152		1.1636	1.80286		2.42754	6.22439		0.996607	2.50513		1.20419	1.73785		0.75397	2.17133
DOG1	1.45348	0.125348		0.518917	0.514306		0	0		1.45088	0.250696		0.493671	0.386421		0	0
DOG2	26.9346	35.2779		33.3888	41.8993		18.976	32.8966		12.9681	18.318		6.66478	18.4703		2.09702	9.22015
DOM34	82.6581	59.0746		70.1344	83.0831		81.919	72.7908		15.0281	3.37696		10.7506	12.7087		2.02757	2.23098
DON1	8.19515	2.73135		7.0606	5.41358		3.89469	2.8449		2.96208	1.96489		2.14946	1.65198		0.63488	0.904803
DOP1	82.3268	74.7252		81.6803	99.7945		75.5117	81.8199		14.4492	14.1095		16.7787	29.8299		11.5184	5.06998
DOS2	111.479	159.967		139.873	165.016		28.9767	39.4713		78.2902	115.499		105.992	119.75		2.48862	0.591058
DOT1	98.0864	58.7139		62.5289	67.2075		93.2595	48.8272		16.0815	19.307		33.1898	4.81614		16.1849	16.9381
DOT6	309.024	348.848		111.724	166.281		279.434	368.858		234.248	183.71		138.003	136.312		27.9025	36.2187
DPB11	29.662	14.5162		17.5283	16.1472		21.1205	15.0905		24.3386	12.05		5.14073	3.72156		5.56906	5.87438
DPB2	45.1428	53.2122		56.0483	44.2021		67.3607	43.2923		42.9764	62.1715		15.9227	14.4227		10.861	11.6813
DPB3	31.3735	15.5612		38.7918	22.8565		1.58043	1.51142		20.4972	10.6706		30.8008	18.963		0.529896	1.55581
DPB4	35.9286	14.2008		33.3411	23.8258		15.6535	12.0721		11.9767	11.0204		9.26498	8.30953		0.0922214	1.65652
DPH1	39.6076	39.2063		37.0459	38.8483		38.9467	20.1242		14.2421	30.8913		24.955	9.59104		5.51754	2.26333
DPH2	105.815	82.5847		133.752	111.611		172.369	131.016		50.8927	27.8011		26.9791	36.732		17.696	29.0416
DPH5	199.852	213.723		191.039	207.653		107.842	84.6441		127.263	165.445		130.446	102.575		26.0614	10.7323
DPL1	130.187	183.911		142.757	165.676		112.339	176.484		20.2532	30.8606		17.2973	20.568		12.4817	3.67194
DPM1	275.429	286.757		420.599	274.617		327.993	392.427		95.3232	59.2289		231.695	95.4577		81.8812	62.5247
DPP1	290.095	222.528		164.653	176.622		190.549	151.047		38.6584	58.701		55.5023	9.35132		5.24144	17.5169
DPS1	86.7646	373.638		31.1502	69.0729		24.1213	228.106		77.7901	608.477		10.8953	30.5998		11.1744	350.544
DRE2	45.8382	69.471		40.5242	55.2532		74.2416	94.3639		20.488	9.2175		11.4024	20.64		6.82227	19.553
DRS1	80.5015	69.5944		96.4791	93.4272		49.2347	64.6891		29.6266	11.3474		46.0787	33.4143		4.53134	17.011
DRS2	45.3071	30.1723		60.1346	45.403		8.86107	11.6076		28.0174	18.8975		41.081	30.458		3.15697	4.6132
DSD1	45.8567	60.069		42.4754	55.4339		45.8702	80.8211		8.31846	41.4835		12.099	6.73636		5.80051	23.9477
DSE1	28.8303	31.8537		8.30202	22.9521		8.53208	17.384		23.6367	18.4848		0.954758	9.8782		4.47962	1.63948
DSE2	384.992	283.229		615.926	495.925		125.83	211.975		281.145	77.0261		426.179	281.666		8.87026	69.5148
DSE3	170.51	102.325		231.293	163.341		159.313	166.224		45.2042	46.1044		66.3866	39.2964		21.952	22.6184
DSE4	68.8082	46.2724		104.843	75.1332		27.7071	17.2881		46.5883	52.7627		73.1436	44.5509		4.83168	5.68246
DSF1	1.54966	1.96476		2.02483	2.37772		1.61509	2.21169		0.731226	1.62846		0.550026	0.486077		0.0408598	0.379618
DSF2	17.8722	13.6056		12.9395	11.004		12.8541	8.45281		4.35268	2.82867		2.76723	1.9331		1.23584	0.98787
DSK2	433.674	657.079		190.34	377.777		486.216	535.864		172.226	209.012		63.3631	98.152		113.208	198.334
DSL1	204.312	214.252		108.101	164.592		180.796	249.769		71.1609	119.643		37.4046	46.6215		17.0125	35.3341
DSS1	58.571	68.92		42.1361	53.9503		63.1144	47.4948		10.7555	34.9252		17.132	1.68005		5.85102	3.08928
DSS4	89.9911	49.2623		92.361	70.6377		106.746	46.8139		24.066	11.4587		52.968	20.2968		10.9094	11.4409
DST1	112.425	131.413		100.245	150.184		112.239	146.52		22.5287	17.8919		26.8022	41.6834		17.5695	11.5111
DTD1	152.395	63.6217		190.504	112.361		135.079	39.1672		47.5548	64.0175		67.8072	23.9401		17.3732	4.74989
DTR1	0.278533	0.277491		0.452631	0.430144		0.310364	0.176784		0.402222	0.481856		0.303875	0.0788397		0.382661	0.159475
DUG1	558.055	790.825		408.503	645.073		563.243	627.495		93.9431	16.2277		197.689	75.1226		27.9187	135.783
DUG2	27.764	16.6426		23.0725	21.1154		35.9465	25.1372		7.83783	11.18		5.37047	9.46312		4.76793	3.49341
DUG3	39.5478	49.2656		55.6682	56.5955		22.2618	29.9824		18.2244	29.8009		30.4473	25.7403		3.25587	3.79377
DUN1	180.333	39.0795		122.554	80.5351		202.545	40.5699		43.2448	8.40556		49.9283	48.9439		56.0581	14.335
DUO1	41.2967	27.6623		45.1598	26.6493		26.1918	14.3106		11.6847	20.2372		20.2407	11.3929		1.40657	1.35792
DUR1,2	88.357	20.1585		82.2193	50.4419		110.855	36.2578		15.3954	9.74658		14.7281	21.225		30.8759	5.12179
DUR3	25.9471	5.76132		19.4181	13.8657		29.2654	10.4113		6.2469	4.9469		6.54722	5.83228		4.78724	5.19757
DUS1	46.7782	34.7844		63.0243	60.4188		54.9701	29.7993		32.7336	13.5258		43.8424	18.2284		12.828	9.23003
DUS3	117.249	116.502		43.1872	73.1566		94.0389	76.0672		68.9517	91.7053		16.3141	9.99055		24.5361	27.8422
DUS4	33.5077	14.5014		43.2144	42.922		35.922	23.6791		19.6643	7.46092		24.3256	11.9908		3.70698	0.947206
DUT1	0.961183	0		0.940495	0.323313		0.5618	0.0516365		0.936514	0		0.160091	0.281546		0.533866	0.0894371
DYN1	6.18937	11.9619		5.07866	12.9865		4.88871	11.7168		3.75636	8.76348		3.52483	6.00135		1.57763	2.21574
DYN2	60.0002	39.6193		29.4289	36.034		22.9365	21.1609		30.4011	9.95505		22.0129	13.8719		5.67073	2.9142
DYN3	85.3253	88.1923		73.421	70.2822		54.8573	43.7591		19.3813	88.0842		14.8994	16.8324		2.09552	18.5555
DYS1	220.697	265.448		304.841	260.441		149.338	190.182		59.0407	62.1872		129.176	93.3335		29.4267	33.8059
EAF1	21.8008	18.2616		27.5557	22.0075		33.3333	36.5881		9.1333	13.7967		19.8171	11.8203		4.76041	2.64167
EAF3	66.6852	53.9624		87.0216	88.1617		67.6102	59.2068		17.0731	5.45277		30.7363	25.2242		3.08131	7.82152
EAF5	211.406	174.276		79.7351	115.311		68.3056	96.0915		167.624	73.1132		18.8949	32.1575		11.0828	58.2275
EAF6	57.2819	73.1314		46.4083	62.4823		39.5402	57.482		14.2625	32.2743		18.9463	11.9665		2.65997	11.6907
EAF7	45.1483	63.9634		26.1839	26.2358		20.0595	42.5944		39.5231	23.6809		22.5081	4.80867		5.50364	27.312
EAP1	112.49	135.383		83.3987	119.676		60.8865	70.0984		40.5169	69.1473		57.6058	58.6511		13.1053	15.231
EAR1	34.7655	51.468		25.1388	34.0013		27.107	39.3993		10.0162	9.98499		2.3699	2.41733		4.07265	5.52831
EBP2	148.471	181.716		87.5061	99.6618		75.6762	92.5371		65.0142	98.4998		16.2957	19.1868		10.5364	21.7611
EBS1	113.489	63.714		95.4354	102.743		98.9555	71.5878		15.1211	24.718		22.5671	23.6305		4.05712	7.12054
ECI1	10.9503	3.70052		8.11182	6.59079		7.00288	3.15249		4.37015	2.72697		5.22137	1.91428		1.06813	0.542814
ECL1	99.4305	549.116		18.6902	183.667		102.664	592.699		49.2063	168.849		15.8395	118.987		20.6808	121.557
ECM1	93.0143	71.402		99.8636	103.877		74.6836	45.6597		87.5585	11.6897		71.2806	40.5348		27.6166	21.0672
ECM10	0.968346	0.238685		0.858971	0.602934		0.744829	0.524956		1.16513	0.276118		0.529422	0.00701978		0.191774	0.167189
ECM11	13.5714	3.46096		2.35229	3.03392		2.3286	1.68092		11.7152	3.83056		1.34485	0.851585		0.546285	0.843386
ECM12	7.77885	7.33903		8.49335	6.91218		3.74851	10.4389		5.18038	5.22273		10.4196	1.28818		1.07619	3.47589
ECM13	1.03082	2.06772		2.62807	1.99387		4.099	2.37535		0.710988	1.66519		2.73222	0.93831		2.68734	0.789036
ECM14	110.923	126.332		162.695	137.959		110.316	99.153		38.1829	56.4354		101.04	39.421		11.6634	14.3644
ECM15	420.606	572.022		572.622	684.322		162.956	278.851		234.047	366.312		361.421	468.102		6.26778	48.3554
ECM16	40.0248	52.2971		32.4004	32.8459		33.7427	55.6041		19.6938	37.0222		20.4912	10.9122		10.8899	18.9693
ECM18	3.25857	10.1569		3.84126	6.66985		5.44281	12.3732		0.784228	7.36887		1.82951	1.7173		1.5174	2.31396
ECM19	18.2836	18.0599		23.7399	16.9764		18.4783	18.065		6.40946	6.99461		5.33822	3.22993		2.26362	4.52034
ECM2	8.00956	27.1786		1.53743	7.40143		3.24932	10.871		6.9709	12.8466		0.613925	1.48807		0.72773	2.54251
ECM21	59.4967	56.6706		93.8095	110.051		7.69004	22.4263		41.94	30.956		85.0246	90.4929		2.23658	3.86412
ECM22	13.8218	14.5625		11.2104	9.02396		8.14235	12.1098		7.57582	4.44894		10.3206	1.45875		2.83672	4.44418
ECM25	46.7782	27.8018		44.1537	24.3294		38.8548	28.0649		20.1622	9.6079		32.2928	11.1123		10.0245	13.4612
ECM27	2.50171	2.97598		3.07748	7.02862		0.685119	1.55854		1.86946	2.93867		2.14024	5.37689		0.743559	0.943405
ECM29	45.5435	73.3576		60.5286	58.3636		78.6306	92.2153		16.0628	27.9338		7.27115	20.8039		3.41838	10.6368
ECM3	101.024	67.5158		35.2132	53.945		118.484	100.867		47.4032	29.99		22.325	49.0613		20.3706	19.956
ECM30	49.237	50.7849		28.5283	36.9605		42.3685	68.024		23.3661	18.7957		20.3617	14.082		7.55392	20.1587
ECM31	30.2345	30.357		37.971	30.4849		1.95531	3.01323		27.0747	35.8232		30.6716	24.4097		0.403168	2.05346
ECM32	52.0233	106.949		55.7792	68.6789		48.3719	93.4335		12.3724	15.6549		3.50537	2.63753		5.80955	15.6523
ECM33	1312.66	700.096		2260.8	1456.97		2765.94	1197.67		960.235	527.242		933.27	611.969		453.938	400.241
ECM34	0.279855	1.44494		0.240119	1.24841		0.0519108	0.417448		0.55971	1.52082		0.21384	0.951386		0.0899122	0.253844
ECM38	58.6631	48.0817		98.7514	57.7385		53.7286	28.8026		17.6898	52.1962		57.9542	22.6436		2.42986	8.53997
ECM4	9.8067	13.8298		19.8108	17.6236		5.9626	10.3858		2.6554	4.47871		7.81061	8.19624		2.58772	0.62202
ECM5	20.4572	14.4994		17.4021	20.4373		18.3713	23.8603		4.02524	9.79818		2.01232	2.33633		0.467479	7.40974
ECM7	24.9386	20.4413		35.8383	26.7152		28.7173	14.898		11.2687	11.9528		21.3415	6.1359		3.08213	2.74109
ECM8	0.683617	0.324347		0.510729	0.451776		0.749177	0.588256		0.610423	0.394249		0.567819	0.20058		0.456626	0.355977
ECM9	19.1936	15.0232		31.3504	23.2203		25.3149	25.9553		2.37728	10.2977		16.4651	2.13053		3.82828	8.06997
ECO1	13.588	6.46555		40.3127	14.6034		4.68392	2.02515		12.5671	9.03492		30.2253	14.061		1.3927	1.11821
ECT1	87.9241	112.534		153.022	161.72		29.5745	22.5567		83.7263	110.284		135.146	131.379		7.30756	6.36345
EDC1	3.25863	4.01785		5.38391	6.89334		0.279617	1.62038		2.86044	3.69938		4.70278	5.45439		0.331403	1.06256
EDC2	36.6558	73.8938		36.5478	47.205		31.7795	56.0362		9.12567	14.0606		16.4813	3.59622		5.15029	14.1632
EDC3	67.1715	49.4542		62.9364	56.159		71.5743	78.9196		23.0893	21.4554		34.993	17.534		5.18574	26.1838
EDE1	121.566	194.333		103.075	137.914		99.4103	152.426		52.8463	19.8799		42.5659	21.8496		13.8235	30.1746
EDS1	13.4307	44.7369		8.33318	25.0276		12.6173	28.6365		2.52979	13.1045		4.7448	7.71829		1.30994	5.6968
EEB1	13.9992	8.21899		7.35265	7.33891		12.2297	15.0684		9.2985	4.36091		4.46698	3.98259		8.43529	12.4101
EFB1	2239.68	2642.33		2965.91	3502.47		3221.03	3264.4		1325.18	1233.98		863.117	623.485		320.592	252.077
EFG1	94.4158	85.8893		73.0928	74.555		72.9736	64.5229		18.4677	28.3863		6.12328	4.86647		2.53677	6.52882
EFM1	709.891	545.411		63.6682	227.42		442.885	292.817		527.906	437.35		22.3604	168.141		34.7178	64.5946
EFR3	103.619	58.0376		76.4525	79.1597		59.5839	55.5399		19.7547	24.7127		25.1201	16.8239		2.37196	3.73881
EFT1	5.02333	7.43328		3.49212	4.80695		5.87101	4.82468		1.54488	7.28675		0.557651	0.422961		1.8382	1.25072
EFT2	3827.56	3522.54		4923.9	2718.79		5184.53	6454.24		2275.95	2065.32		6895.63	2818.86		1020.79	2323.49
EGD1	1636.99	2062.79		2449.15	2308.99		1935.62	2134.75		648.247	654.496		793.648	217.19		256.578	268.932
EGD2	1543.15	1624.14		2217.25	2251.44		929.899	984.631		844.533	902.874		1470.9	1218.18		90.4366	223.263
EGT2	198.751	153.579		156.337	142.688		257.32	383.211		124.833	121.949		240.998	166.893		55.3673	22.1875
EHD3	66.3685	51.3813		27.0637	37.3576		33.8196	19.0303		49.0518	34.9013		18.5176	10.6576		10.1216	2.56218
EHT1	143.383	113.935		199.956	110.036		190.771	197.856		82.1023	25.9273		253.432	74.3542		90.3489	115.88
EKI1	39.8079	37.2533		34.3752	27.6987		40.5615	18.9379		8.62527	34.6746		3.88278	5.20024		6.15988	6.0584
ELA1	0.918203	9.29921		1.06736	2.83983		0.421433	4.18581		1.12746	14.8724		0.587088	0.628082		0.221245	1.35355
ELF1	157.758	217.969		98.7673	157.781		192.041	277.388		61.1159	69.2135		30.8662	58.0262		9.54237	85.4562
ELG1	42.2891	17.5123		62.0358	37.3288		39.697	15.6132		23.8459	12.3381		41.2907	14.3052		11.0466	3.73045
ELM1	20.6774	22.2337		4.4954	5.80606		6.87475	7.57071		21.648	21.9714		5.97706	3.91972		1.22695	3.0322
ELO1	390.777	121.158		695.199	257.855		491.138	136.7		217.978	106.804		320.309	150.227		68.1379	17.5203
ELP2	125.977	80.4984		115.896	123.758		91.2136	48.0287		53.2398	39.2813		71.8235	50.9792		24.7934	7.17405
ELP3	48.9505	24.8408		123.931	93.9544		10.9388	11.8573		61.4702	12.6784		119.557	74.5253		2.46501	4.99989
ELP4	95.5492	60.6003		111.842	80.8697		102.571	51.9959		28.6323	32.4897		43.7716	19.2722		12.392	10.2982
ELP6	64.3304	46.8997		106.602	71.8911		102.626	89.8228		50.3482	30.9113		42.6087	27.4552		23.7264	16.016
EMC1	79.3264	57.5022		134.13	72.4273		86.8891	101.857		33.3105	10.0424		115.48	25.6347		33.4031	59.2403
EMC2	57.0849	58.369		46.7363	65.2339		31.5954	53.6965		18.0892	9.98861		7.86851	24.2447		7.59016	14.4941
EMC4	192.544	173.714		201.383	200.096		156.687	140.941		63.0666	44.2023		106.164	56.698		22.6492	29.9107
EMC6	431.222	257.623		202.445	255.215		596.923	426.282		215.627	153.019		61.6288	236.488		30.9131	58.569
EMG1	175.573	189.889		456.194	308.392		64.8833	48.2797		198.758	248.66		425.903	237.119		11.4602	24.4756
EMI1	144.379	267.357		123.75	185.206		49.0731	62.3925		65.4947	172.935		109.557	134.226		9.17271	7.16709
EMI2	117.801	325.55		124.517	271.591		250.589	447.365		29.8761	124.004		44.1744	79.9288		115.154	47.7877
EMI5	40.6885	92.6494		69.0337	72.98		67.6002	168.501		25.0452	61.5374		45.3157	37.9867		4.6381	18.0612
EMP24	462.606	280.181		621.104	427.94		575.28	271.367		262.619	218.404		233.486	81.2596		28.6668	16.9576
EMP46	20.2464	17.8324		16.9684	21.6202		10.416	13.8867		9.92026	3.72714		10.6539	10.323		2.08885	2.36365
EMP47	160.265	166.787		139.436	161.521		117.766	112.286		69.0862	26.5481		84.3784	45.5165		28.7568	30.1646
EMP70	195.687	124.101		95.4138	107.308		111.369	91.0838		78.272	59.6056		18.742	13.2872		2.29524	19.147
EMW1	123.936	43.6811		99.144	73.1185		91.5654	33.8482		28.0282	15.0639		50.629	14.0616		22.4633	7.20191
ENA2	52.3461	14.7425		88.0221	47.7285		5.86533	3.82743		52.1257	9.55877		68.4559	38.5378		1.4931	2.4024
ENA5	17.7387	3.29205		30.845	18.3783		3.43622	1.82108		14.3809	3.03477		21.6028	13.6898		2.46443	0.399737
ENB1	63.2668	63.7298		63.1218	55.0908		6.62274	13.7762		66.4802	37.6852		60.6215	40.9742		0.884428	11.5267
END3	314.446	465.169		46.7098	147.762		191.868	237.602		245.559	303.499		12.2269	69.3364		52.0995	54.9923
ENO2	7041.57	9540.77		12557.7	10749.3		9099.88	10904.3		1026.51	1063.83		3176.52	1025.99		2026.11	1261.41
ENP1	88.2919	101.882		78.8847	110.495		38.18	35.8226		46.4718	50.3081		67.8226	77.4513		17.8675	2.93838
ENP2	77.9552	80.3352		45.9588	52.774		59.1077	63.3432		23.227	25.3724		10.1448	10.1447		5.54855	7.92033
ENT1	31.2424	26.0313		13.0139	13.9546		9.72464	16.6406		26.3324	24.0347		2.62551	3.35513		2.65313	8.1607
ENT2	96.6041	90.7095		65.0381	86.8761		57.6406	60.489		43.34	17.6308		34.5089	33.7129		17.9341	12.2842
ENT3	42.0456	76.7163		102.34	108.239		31.3169	47.4804		31.0749	61.4917		71.2007	62.6016		6.26349	20.5314
ENT4	28.5351	19.4686		46.7504	30.3689		28.93	52.1662		15.1296	13.4091		39.5461	9.67217		9.64658	34.8937
ENT5	35.879	30.7472		27.5724	23.8016		27.5392	42.8063		27.2115	22.7188		26.8024	8.74292		10.8192	23.5408
EOS1	71.7506	55.2377		26.5634	32.5293		21.8861	12.6418		49.0953	27.3046		10.3162	15.4221		2.18688	1.38817
EPL1	35.2878	36.6548		20.6823	20.7581		30.1625	48.5081		23.5037	24.7127		29.8471	17.3704		4.95412	10.0919
EPS1	112.609	92.9097		108.296	95.3842		101.306	110.64		30.4049	22.2062		48.983	13.7131		20.0548	32.0928
EPT1	22.089	14.1065		37.9778	24.3966		5.79058	5.18085		19.8915	10.6533		29.4975	16.6909		1.11165	3.24954
ERB1	105.798	94.3784		95.2519	88.444		74.4885	69.2519		28.7735	27.2598		3.53539	16.2467		1.93436	24.4381
ERC1	1.04047	0.683476		1.12223	0.902173		1.89779	0.880862		0.561572	0.939623		0.334227	0.620772		1.29222	0.533062
ERD1	73.0823	55.8618		76.1677	90.2014		80.4754	45.7639		36.0749	32.9842		50.3686	29.2946		18.4724	9.35877
ERD2	197.418	85.4939		194.38	179.585		167.202	121.424		96.0177	38.7266		101.191	33.7618		1.9572	30.2432
ERF2	29.9192	24.5935		40.7223	41.0887		24.5323	19.7531		16.143	6.29758		22.4749	17.7382		1.34718	1.63725
ERG1	258.382	249.971		410.532	324.908		348.952	266.52		177.787	185.966		132.602	40.201		83.925	56.9288
ERG10	244.522	114.679		145.344	133.337		127.753	82.4805		98.258	21.0946		54.3778	27.935		14.8347	7.77125
ERG11	346.588	158.705		156.911	124.023		49.0056	40.4158		316.487	118.943		64.042	74.048		12.7053	14.9718
ERG12	122.456	78.1472		138.033	141.923		146.611	106.988		69.7295	30.3273		94.9045	24.6056		38.6684	32.2779
ERG13	191.807	127.929		313.585	229.976		396.382	356.296		73.3124	71.2542		32.0167	83.0783		119.252	116.813
ERG2	647.608	322.399		851.188	589.835		493.387	202.062		368.181	126.388		633.355	244.042		100.423	71.0502
ERG20	565.463	576.351		477.638	509.489		464.444	321.503		294.273	188.346		397.129	154.051		187.065	84.8759
ERG24	442.803	361.642		372.082	363.859		426.588	406.488		51.6418	66.9101		63.9476	52.4141		43.6225	83.7936
ERG25	1561.72	511.546		1770.01	758.493		1852.22	852.712		1297.88	282.414		2167.86	854.119		651.387	256.043
ERG26	223.066	193.066		137.069	139.228		71.8839	112		151.595	75.5682		13.6858	42.4659		10.1451	56.6923
ERG27	237.152	149.917		96.2791	108.106		78.4217	48.061		158.673	114.95		65.6184	46.1073		24.8306	13.726
ERG28	71.4859	131.67		63.001	70.0284		125.457	120.76		34.9558	133.751		38.1478	43.0055		3.72708	52.6738
ERG3	1472.56	596.365		1043.16	647.931		987.632	414.856		239.48	107.398		186.53	265.552		104.352	110.953
ERG4	245.314	80.3977		217.447	128.915		259.841	77.9641		95.6653	3.422		47.9841	54.171		43.4457	9.13964
ERG5	65.6826	68.9927		132.421	79.5953		85.7109	113.507		38.8388	42.3529		55.7742	23.5729		12.4947	29.2772
ERG6	278.249	128.927		580.59	253.347		133.714	85.6098		146.329	87.1246		269.65	167.217		38.4462	27.9151
ERG7	84.4266	58.7119		57.6386	50.2902		114.864	89.6744		36.4356	28.8223		46.2649	45.6752		8.39777	3.81222
ERG8	269.125	143.1		195.39	208.824		150.627	109.955		92.9664	29.8107		118.114	76.9751		35.19	14.1576
ERG9	200.926	256.892		251.12	214.977		206.475	257.899		51.6644	72.1583		70.2713	24.2376		23.3105	53.3259
ERI1	251.36	168.853		52.1322	109.723		256.657	181.859		190.676	102.436		37.6204	99.3201		33.8861	79.5493
ERJ5	136.044	60.3767		71.5284	65.3658		102.801	69.0325		52.0964	42.3504		44.016	23.4756		10.5688	16.0562
ERO1	31.6406	60.2126		13.6647	25.0985		24.5648	37.7512		15.5063	26.4272		1.73807	2.49841		4.27058	1.74241
ERP1	187.742	108.851		294.382	167.717		231.652	119.769		88.8488	62.1737		38.5502	39.2353		27.2725	20.8994
ERP2	252.905	82.1203		212.479	112.603		240.771	133.806		136.173	47.2134		221.389	99.0658		44.3252	18.4036
ERP3	134.547	10.1775		26.1431	22.0044		44.2404	6.87138		109.316	8.63911		4.33446	16.5489		14.8658	0.874893
ERP4	219.157	131.587		198.233	143.999		127.155	94.544		39.3739	77.4717		32.7124	28.9339		14.415	43.1198
ERP5	211.372	109.119		220.61	138.67		123.473	61.3223		56.8804	27.6062		127.814	42.5126		29.9051	4.34552
ERP6	124.668	176.089		127.121	153.708		234.587	191.497		56.323	62.1501		48.0882	51.693		27.395	83.4374
ERR1	0	0		0	0.012394		0.064392	0		0	0		0	0.021467		0.11153	0
ERR3	0.372398	0.58932		0.143821	0.836206		0.598222	1.57806		0.642622	0.446491		0.167696	0.284082		0.284616	0.49692
ERS1	62.3649	12.0789		33.7774	20.902		17.4963	5.51411		43.2451	10.4028		25.8718	14.8824		4.59215	1.13205
ERT1	27.0225	23.8517		30.5762	25.3375		29.1231	19.8878		4.67563	4.13928		7.34365	1.2832		2.80918	1.01893
ERV1	87.699	57.3555		164.74	85.7736		162.012	69.3625		40.0505	33.8415		37.4709	34.6518		15.5327	11.0396
ERV14	314.21	293.693		401.783	397.788		334.283	307.541		138.263	28.1584		113.593	79.1902		97.326	55.175
ERV2	100.67	37.8427		119.99	62.7924		172.29	67.422		57.1479	19.745		102.085	55.526		29.0772	1.72076
ERV25	405.967	302.709		538.864	504.989		719.368	416.826		241.818	184.719		316.69	55.5414		155.851	208.942
ERV29	117.44	138.371		122.108	98.0263		60.0226	88.6421		38.7083	56.5365		25.6987	21.0387		12.5453	20.4027
ERV41	177.382	156.573		167.227	186.731		132.14	121.05		48.0548	108.249		98.7784	50.0421		13.0084	35.7159
ERV46	64.3863	53.2181		48.0114	55.145		98.9977	62.5118		7.70018	15.5242		10.2294	16.2974		22.3293	21.1045
ESA1	22.2916	30.502		23.6809	18.716		18.7238	31.6962		9.80026	5.23373		20.4572	6.8592		1.79308	9.62702
ESBP6	50.7561	54.7165		47.62	68.4073		62.9965	62.9395		5.59424	15.1318		11.1073	14.0295		7.25171	10.6295
ESC1	35.8726	62.6204		52.8114	41.2701		31.4186	74.8153		11.6153	14.3241		40.1566	9.91123		5.62831	43.536
ESC2	2.36412	11.4392		1.98346	8.39157		1.92591	6.20318		1.1769	4.60374		0.549909	5.44866		0.591244	0.144506
ESC8	41.262	19.3669		62.8662	31.9862		49.9056	19.1407		11.9667	2.31333		17.6971	12.1227		6.25127	4.63698
ESF1	421.878	406.749		125.387	193.923		222.009	415.165		406.184	287.985		130.621	111.018		31.098	107.659
ESF2	31.5361	26.9134		31.3334	23.3743		15.7567	18.342		15.3236	7.63222		6.20806	4.02684		6.25067	4.46049
ESP1	61.386	21.3514		68.8489	45.0872		66.2301	19.8039		36.722	10.3601		46.4546	15.1107		18.6092	4.68867
ESS1	32.185	53.986		13.9851	27.2813		15.2544	17.243		17.5007	51.5451		5.05473	10.65		3.0252	1.59121
EST1	23.3522	4.89957		34.5513	15.4898		23.4705	9.2358		7.85223	3.69244		15.2999	6.27959		4.43456	0.507324
EST2	20.0727	17.8622		20.6668	26.8976		14.1603	15.0658		8.54849	2.40304		10.6933	11.867		3.49478	1.24337
EST3	75.0398	136.715		44.4296	61.8186		107.317	183.571		52.6912	59.9139		69.2567	73.8071		10.7304	24.7485
ETP1	24.023	58.1406		18.4354	38.9753		60.1952	87.7624		16.9382	44.3978		7.87985	29.3863		0.342024	31.4554
ETR1	53.0343	60.9866		49.4273	43.6363		77.0322	147.951		35.3705	44.6546		75.6201	55.2237		20.9786	57.8736
ETT1	197.415	278.915		102.012	199.296		266.899	337.727		99.0811	88.414		30.9352	88.1477		10.9293	63.7482
EUG1	134.248	74.914		65.5691	52.7596		62.3232	43.7523		72.1677	23.316		27.7071	9.49005		6.88119	10.37
EXG1	192.748	137.468		154.659	87.4925		113.759	143.409		137.425	36.9876		156.888	48.0192		41.2714	79.6402
EXG2	79.6748	68.474		35.0124	43.5337		60.0139	70.535		52.6053	30.8621		12.0118	16.459		5.14584	17.3292
EXO1	41.6991	10.0229		53.2418	28.9744		9.59437	7.39373		23.5991	9.12979		38.0599	20.0478		0.279657	3.72509
EXO5	15.8832	13.2722		18.474	14.3025		3.33053	5.74994		6.98393	9.16879		11.7765	8.16772		0.871973	3.55819
EXO70	36.9264	15.4555		41.4446	33.8217		26.295	19.72		14.2148	3.72131		27.9246	10.371		7.51894	0.534245
EXO84	43.1164	49.0104		25.6992	28.4644		38.3736	59.5662		28.274	24.3677		23.7314	15.1358		9.96205	23.1238
FAA1	137.002	191.834		225.041	316.907		134.963	248.038		44.2926	87.4893		50.6538	142.436		9.15833	38.7767
FAA2	9.74965	11.8636		11.6536	7.99727		12.5025	11.1016		3.59689	2.28373		8.13704	3.10886		8.90562	5.32719
FAA3	149.016	193.044		59.8662	71.8861		62.6577	82.5953		94.4059	115.823		22.9825	21.1899		6.72308	38.0087
FAA4	348.405	42.5299		318.064	139.122		109.124	33.0933		230.602	11.5046		200.208	97.0017		10.6254	6.06557
FAB1	22.5062	48.4173		16.2038	18.1828		20.1602	16.2718		5.37229	61.4535		0.935062	1.02768		1.59337	4.47693
FAD1	83.4009	84.1396		86.8985	95.1343		18.0987	22.878		54.7521	52.984		74.8789	70.8314		2.81574	3.5286
FAF1	36.8152	36.9255		39.2774	44.3181		25.9103	26.6854		18.7151	9.12235		24.3664	17.0996		5.50524	3.99721
FAL1	32.4848	21.2144		46.6969	28.8882		22.8862	7.74826		35.5087	23.6371		41.8158	16.9523		4.66106	1.38403
FAP1	38.2815	51.557		37.2216	39.9056		46.5984	39.9236		8.05421	26.8026		20.8833	6.87986		8.17434	12.434
FAP7	77.2156	25.2309		64.6059	42.368		57.4677	31.8791		13.5629	17.6888		11.672	8.59531		6.70633	9.37713
FAR1	42.8836	73.8129		67.2435	54.8729		28.7943	68.3464		8.1835	51.5685		12.1139	4.29957		7.40787	29.9259
FAR10	96.0338	120.507		65.5643	101.457		84.6563	89.0708		13.7036	21.2063		24.0069	15.1884		18.4291	4.03258
FAR11	30.5681	37.2526		34.0376	43.3475		15.3212	14.5493		19.8006	13.7129		20.5423	26.6592		6.71626	3.81788
FAR3	9.07239	22.3054		9.46381	11.8517		16.0857	36.3961		6.23244	15.0603		13.0486	11.9647		1.39916	7.631
FAR7	13.1385	34.6439		12.7463	21.7104		8.4074	21.3643		4.05074	8.51749		3.59421	9.21945		0.393922	5.20746
FAR8	60.0324	32.4565		73.5715	52.3454		72.7416	54.2566		13.1061	15.2292		5.0137	10.8686		6.83339	14.8567
FAS1	915.113	183.244		2113.73	618.373		1483.05	824.464		769.689	159.271		2976.29	688.645		642.376	476.758
FAS2	602.252	365.473		1430.28	765.45		1031.15	699.96		353.167	281.861		390.908	246.853		87.5863	117.937
FAT1	41.9387	45.7536		55.013	34.6804		50.805	51.5967		14.1415	7.65101		45.1617	15.9445		12.026	12.9193
FAU1	79.826	92.3993		62.195	76.4869		86.076	62.0522		24.4752	18.5229		35.0536	5.54102		21.4224	28.8469
FBA1	6403.34	9306.72		11521.3	15759.4		9203.89	9628.07		3383.18	3004.36		7320.4	6023.65		707.098	3869.47
FBP1	0.959583	1.38314		1.52684	2.37159		0.303238	0.475368		0.784032	1.44116		0.51965	1.99887		0.343396	0.24
FBP26	25.7731	16.9949		39.7336	39.573		53.8093	54.3973		10.7705	18.543		8.99028	7.57817		29.3766	17.8156
FCF1	38.0832	5.06989		35.338	22.7661		28.3265	8.9177		6.58649	3.81198		9.37463	5.58653		2.0407	3.98674
FCF2	68.9017	77.6674		64.7335	106.244		52.2045	71.9118		54.4006	4.54778		35.7969	47.7869		8.91818	15.0457
FCJ1	49.5328	88.1527		16.5175	29.5274		27.5938	54.515		41.6664	74.7888		11.5725	12.1884		5.28553	17.5045
FCP1	43.5978	33.4069		43.561	28.4978		13.7929	9.3839		25.567	28.5758		24.1948	14.6698		0.959028	2.81193
FCY1	362.705	451.411		332.19	421.258		192.074	264.825		128.31	169.021		112.412	168.49		16.9223	25.2087
FCY2	1868.56	789.925		440.436	611.28		1274.34	397.987		1367.5	521.064		58.173	287.294		293.396	99.6996
FCY21	1.18063	2.05813		0.700168	3.88607		1.03513	2.02281		0.997661	1.66591		0.606569	3.5166		0.337215	0.530903
FCY22	1.21079	2.6065		0.929167	2.63009		1.49464	4.03541		0.339195	1.95887		0.354222	0.677365		1.20101	0.717044
FDC1	61.8278	77.1506		59.4491	58.6453		49.4394	74.1318		18.9092	9.1158		24.9353	1.71692		8.0891	24.4321
FDH1	0.502161	0.215257		0.402142	0.262461		0.281617	0.15228		0.43451	0.358437		0.243131	0.131266		0.160776	0.154976
FDH2	0.19593	0.0999391		0.210316	0.146234		0.372958	0.0980143		0.39186	0.199878		0.182212	0.177648		0.494891	0.169766
FEN1	867.824	203.017		608.153	332.378		354.516	99.8621		430.88	115.493		421.154	198.784		104.935	16.6657
FEN2	25.178	63.4933		24.1553	62.147		27.5615	52.1965		7.27214	6.43721		14.4042	22.2623		4.09375	1.53216
FES1	58.4924	201.38		63.683	81.1024		63.3223	198.3		22.8199	39.7989		55.6366	35.88		7.62822	69.7083
FET3	942.964	329.99		566.349	370.552		939.533	373.702		596.264	145.719		267.292	287.825		86.1309	73.888
FET4	77.7126	143.723		16.6312	70.0065		61.488	185.772		10.0591	26.8616		8.97482	37.0981		6.45914	18.6104
FET5	36.7887	26.6852		22.7449	20.2543		31.6259	26.0162		16.4966	5.37824		14.78	8.57567		10.1569	4.6401
FHL1	11.3683	16.2725		6.50417	8.1852		9.88706	6.68632		4.23506	17.8411		2.47955	0.455248		2.64785	1.68065
FHN1	23.3312	6.54596		10.7129	11.7362		5.74139	3.74559		16.6938	5.6423		10.7618	6.54352		1.09445	0.982284
FIG1	2.69739	13.464		1.03481	4.06833		1.74999	18.0002		0.725092	9.24454		0.682633	3.51266		0.884754	2.46876
FIG2	40.6797	148.667		26.5949	44.7899		39.5774	187.635		21.4692	43.2603		34.7819	48.4068		9.41697	57.7129
FIG4	14.0816	20.9292		15.1598	16.4164		13.0558	13.9735		3.4319	16.1344		3.69635	3.14781		2.53625	1.25165
FIN1	6.16447	17.9151		10.2908	12.2831		6.25803	11.3473		1.60716	13.397		3.73608	3.23156		0.491111	1.21375
FIP1	69.6862	90.9266		43.6098	49.2508		67.7851	80.4193		28.3962	33.9547		18.796	22.0977		5.28543	12.2896
FIR1	48.8153	43.7542		21.1874	24.33		41.3179	17.9791		26.2304	17.7329		10.0147	5.70386		4.28492	3.11269
FIS1	27.7826	35.6884		53.9772	63.1223		2.32526	3.98392		33.661	47.9824		45.5847	55.0229		0.390177	2.29038
FIT1	3.25703	1.38475		5.9426	2.0486		3.32441	1.17361		1.21431	0.947945		3.89105	0.876263		0.394517	0.341327
FIT3	50.5858	54.7996		63.3598	72.6509		91.1726	49.7982		29.5981	24.7121		31.507	13.426		39.8288	6.46775
FKH1	30.1825	3.71867		30.0786	16.3955		32.7388	5.10469		7.90459	2.64187		21.395	8.52619		8.94155	1.59909
FKH2	25.8251	25.2979		23.6044	31.4478		25.6	35.0653		6.22702	16.8892		3.69658	4.86454		0.524134	11.8597
FKS1	531.496	204.844		509.729	267.451		418.402	260.215		304.144	88.1195		521.779	118.69		149.681	123.487
FKS3	5.91123	10.6154		7.70939	4.7832		4.05876	2.91008		1.44143	10.5874		2.69977	1.55717		0.923653	0.246833
FLC1	193.706	198.316		85.6706	144.048		166.865	172.073		94.6814	76.7336		1.78847	21.527		19.6308	27.4216
FLC2	73.7282	42.1051		47.584	43.7556		49.8009	27.0276		31.6659	30.8696		25.5131	7.86633		9.94225	8.05224
FLC3	27.9641	21.5719		28.7629	14.4939		13.8508	16.1573		25.0132	8.27251		28.4901	4.09453		7.95666	10.3874
FLD1	36.3949	16.2896		66.0398	36.963		31.0912	30.6365		11.0289	7.05939		24.7827	2.96418		11.4348	5.91797
FLO1	0.585477	1.10009		0.261558	0.503204		0.273927	0.349777		0.274956	1.13061		0.321624	0.140682		0.272543	0.0995663
FLO10	1.87958	0.919233		2.41165	1.37755		2.69677	1.6408		0.617103	0.637994		1.68773	0.864197		0.663461	0.157765
FLO5	0.195217	0		0.375288	0.12286		0.356585	0		0.232671	0		0.514558	0.130745		0.350562	0
FLO8	3.25681	4.88562		2.53585	3.78456		3.57984	4.94052		1.29493	1.11051		0.707033	0.435197		1.39205	2.4463
FLO9	51.3046	38.2839		40.2413	34.1236		24.5486	12.715		22.2632	27.1457		29.0907	14.6935		5.7123	1.34757
FLP1	118.761	42.3941		56.7518	40.3423		42.5066	10.7479		66.1292	20.4075		41.617	18.6099		16.2225	2.12412
FLR1	28.7937	17.5857		26.0008	28.0479		9.61397	6.58069		17.0612	8.39442		18.6551	17.5477		2.23512	0.68662
FLX1	16.8071	13.8527		28.319	22.7417		27.5015	28.1709		9.26591	5.22593		14.3558	4.78414		5.95745	10.6449
FMC1	32.1634	44.7283		43.8137	41.6928		29.1098	41.209		6.19377	19.2397		8.93009	8.14146		6.15332	13.0462
FMN1	25.955	43.4238		24.661	37.8838		10.1168	14.9823		15.4474	24.6493		15.7097	24.3247		3.0637	6.32633
FMO1	40.5729	40.5613		23.2592	23.1272		29.5752	26.0324		14.9466	18.6845		8.19912	6.05668		4.04464	1.54185
FMP10	82.2161	191.529		73.1564	142.173		29.1706	40.8947		40.5106	133.371		77.1578	118.366		4.43858	5.02992
FMP16	12.8908	53.5357		7.06856	24.3222		26.0786	46.0727		3.97317	23.6779		1.73537	8.91043		10.7642	15.2584
FMP21	51.9399	10.0906		76.3006	30.9347		39.4853	7.63598		31.7357	8.71057		32.9313	19.3328		7.85439	2.09937
FMP23	42.114	57.0553		22.8164	53.3554		41.2618	51.0167		15.4379	8.00412		5.68546	15.3834		5.74594	6.61484
FMP25	70.1183	47.9082		65.0948	66.8827		52.0674	32.9911		29.5002	8.85023		45.0101	26.1422		12.0474	9.13513
FMP27	41.2112	48.9482		29.573	32.6944		34.1062	42.1689		17.8602	11.8952		12.6868	6.14593		7.7048	6.2771
FMP30	26.7432	27.9373		47.8906	36.2202		24.897	31.1898		10.6313	17.5236		4.39513	5.2277		10.9405	4.22059
FMP32	89.0452	62.3629		105.393	87.1014		139.842	82.5819		26.3015	20.8381		33.1038	21.6531		23.7651	25.5412
FMP33	9.74176	19.5673		9.02079	14.0144		6.85551	20.6978		3.53201	5.43745		0.806039	3.07588		1.80851	7.80242
FMP37	139.639	141.535		62.2445	104.209		201.398	169.168		53.0206	43.869		17.0714	68.5303		25.2536	33.3885
FMP40	29.2476	44.9452		81.679	59.0972		1.64049	4.00545		39.7083	67.5378		70.7818	49.173		0.355872	1.96629
FMP41	240.786	397.163		204.519	280.669		299.278	386.247		63.283	196.234		91.5897	62.3936		37.6547	136.691
FMP43	29.6693	4.85794		6.94337	7.24715		4.90476	1.61935		23.5079	5.12983		5.47887	4.20244		0.786015	0.33631
FMP45	12.9253	54.0517		12.4388	38.9674		15.9792	71.3067		1.78814	35.2624		3.77199	16.9718		2.14091	12.7171
FMP46	17.0016	38.2451		21.2791	31.8071		31.8818	84.2136		11.5559	30.9958		16.1408	21.323		11.6913	6.59814
FMP48	9.66765	57.7097		21.4291	76.7937		9.78499	64.3732		4.77083	40.2826		10.482	50.0924		0.915347	8.81949
FMP52	198.233	198.938		261.312	252.555		198.518	178.586		53.6019	69.1946		106.062	57.5402		31.5153	18.5297
FMS1	26.0165	53.1389		25.2866	44.8388		72.9743	109.255		14.4424	43.5321		12.7853	37.3412		15.0849	63.4259
FMT1	0.425704	0.499634		0.261558	0.881959		0.122986	0.193706		0.627794	0.576935		0.321624	0.635214		0.213018	0.335509
FOB1	25.4389	22.2405		31.2131	16.8631		22.8329	23.7241		11.0642	5.52405		30.7555	8.72996		7.08954	7.87173
FOL1	69.8245	48.9918		74.0114	74.3513		45.3195	41.4625		28.7145	8.15238		38.9696	30.1112		1.35002	2.06254
FOL2	191.291	341.305		143.032	235.816		252.016	344.933		60.6576	101.776		28.8454	52.6341		32.726	101.403
FOL3	23.905	35.23		19.7129	23.124		17.6967	15.2446		9.79387	21.5569		10.6156	5.99265		4.05648	3.63185
FOX2	36.0033	69.2872		36.0297	58.1126		54.044	87.9347		10.8768	27.8406		8.68549	13.568		11.1155	3.81272
FPK1	15.1732	18.333		14.0908	17.8363		14.295	27.5487		0.916781	12.3041		5.33645	2.46835		3.17857	8.1046
FPR2	222.593	232.23		200.703	258.918		202.8	211.815		103.313	73.996		84.8042	65.4435		29.7106	7.21459
FPR3	543.685	903.081		444.198	548.822		710.777	1196.94		213.765	367.929		330.601	327.37		66.5597	101.09
FPR4	164.229	248.904		150.142	185.823		108.454	133.928		61.9538	53.1111		86.7494	60.7298		26.9296	38.4845
FPS1	105.369	85.1062		51.7044	53.1446		70.9377	59.9558		63.3366	46.6207		17.2879	14.0371		7.42705	12.7298
FRA1	79.9463	87.4495		104.681	95.2302		88.1467	139.253		17.973	53.1827		57.9965	17.7133		14.5296	33.0926
FRA2	92.9264	152.359		94.1703	113.43		64.1297	120.357		34.2363	39.2174		44.0222	22.2082		6.03152	10.494
FRE1	12.7913	21.1974		10.8937	15.8971		9.1421	15.8938		8.07576	6.99128		8.42329	3.92538		2.81595	5.5026
FRE2	2.54429	2.64603		3.52862	3.73278		3.61939	5.29884		1.54332	2.50535		1.34776	0.254976		0.457862	0.654611
FRE3	3.8254	8.83725		4.43001	6.5105		2.11907	3.54808		2.55956	4.79721		2.72766	3.38742		0.558831	0.205183
FRE4	2.60903	2.6016		1.98937	3.3605		1.86006	4.81312		1.19453	2.01973		0.3533	0.197371		0.549732	0.146554
FRE5	0.0533057	0		0.0862032	0.137813		0.603563	0.0516365		0.106611	0		0.149308	0.127291		0.199517	0.0894371
FRE6	23.2148	45.3811		18.5679	19.8714		31.5323	37.4683		4.20718	14.3324		11.8188	11.351		5.33508	7.55806
FRE7	1.42769	1.02203		1.82388	3.6574		0.622742	1.11219		1.10677	0.939433		1.56508	3.04863		0.50524	0.225448
FRE8	1.62396	4.47126		0.801144	2.75703		1.39406	4.33224		1.59919	3.18626		0.514983	0.191469		0.209586	0.650983
FRK1	15.9185	13.8956		15.197	20.7157		13.6673	23.4617		4.77036	9.61867		5.13177	6.43165		3.46424	14.2175
FRM2	2.37862	11.7231		1.38377	2.54631		1.11244	1.5804		2.51418	9.61913		0.46014	1.04715		0.0529829	0.375761
FRQ1	108.538	105.349		99.7207	110.335		81.9199	127.835		13.253	28.5252		39.5668	27.7603		8.23589	39.7962
FRS1	238.998	315.099		72.4105	134.886		171.503	379.775		159.047	128.614		71.5419	117.522		15.1914	31.8113
FRS2	253.772	210.732		201.365	174.068		185.614	222.238		118.55	59.7338		95.6886	29.68		7.06934	44.0352
FRT1	9.85208	3.95408		13.4402	6.52511		2.64108	2.10858		5.79797	3.33722		8.59857	4.65036		0.419084	0.683792
FRT2	15.7357	38.0517		23.3217	30.36		22.054	73.4843		5.94463	15.8983		15.4983	11.9041		9.83573	26.8587
FSF1	180.102	158.192		220.818	213.493		165.137	108.333		135.362	32.4747		160.86	79.9186		61.9475	49.0022
FSH1	128.19	138.188		295.298	272.828		174.286	366.411		78.6236	103.608		169.425	63.5986		25.0961	92.7824
FSH2	43.8376	46.2257		43.0205	41.1387		40.2732	29.4668		5.81906	28.8069		9.06006	5.1051		2.37546	4.13469
FSH3	43.8533	26.6505		50.4036	43.384		23.9463	21.349		16.5161	3.49866		24.6633	18.121		1.61907	3.85611
FTH1	38.935	34.0674		30.38	26.7414		20.4816	24.5219		17.1007	5.15936		11.6007	5.3082		4.52814	6.34306
FTR1	222.498	36.7798		203.727	94.1276		233.745	87.6729		113.158	34.0498		146.644	77.9365		30.8033	32.6752
FUI1	159.774	130.453		35.493	83.2167		79.7951	118.468		87.8762	75.4308		4.92112	17.293		9.10936	18.7648
FUM1	160.462	229.839		131.65	197.783		96.9107	115.558		64.0662	78.3025		83.4201	91.2811		23.1574	33.7447
FUN12	1485.5	2465.11		622.4	994.961		1842.16	2483.86		936.541	1419.62		661.833	971.892		78.1552	216.521
FUN14	75.6835	121.149		82.5656	160.716		70.2756	113.319		50.6858	69.0863		54.5815	88.1726		7.58067	15.9572
FUN19	19.8991	71.9576		23.6568	55.6538		21.0726	36.0639		10.6766	49.9875		10.778	34.1612		8.72556	5.41101
FUN26	30.9482	16.093		45.7739	28.9325		21.31	11.8501		7.41552	6.13512		25.3922	13.0051		4.236	2.16824
FUN30	164.023	146.777		90.1852	70.4805		101.326	126.578		117.999	88.2659		105.823	48.062		17.0387	34.2981
FUR1	467.136	254.086		539.393	386.275		357.265	214.999		185.322	32.4568		287.295	109.091		83.3739	8.04037
FUR4	89.8192	238.129		17.4887	62.0125		43.9175	93.7249		70.9423	183.169		8.3181	19.5359		9.26857	13.4462
FUS1	21.7694	107.393		11.0796	34.4844		11.7378	104.781		13.0525	31.6581		6.38782	14.162		1.16124	41.3857
FUS2	9.58244	18.2966		2.63262	9.4692		9.23968	26.2802		4.68111	13.9134		0.863019	5.34935		2.88938	7.91168
FUS3	49.2802	180.409		77.6752	139.931		64.6322	281.09		22.0616	107.599		24.8699	24.3856		12.3117	36.5873
FYV1	0.462102	0.028554		0.333468	0.168863		0.355149	0.0726398		0.798941	0.0571081		0.336225	0.157355		0.339352	0.125816
FYV10	40.9013	61.8923		26.4122	37.5996		36.1053	43.5665		18.4472	34.9215		13.1938	6.25689		8.27192	6.42031
FYV12	0	0.028554		0.0689625	0.0732844		0	0.197787		0	0.0571081		0.119447	0.0634868		0	0.037156
FYV4	38.1378	75.7251		27.1855	38.5143		21.208	24.0983		11.166	44.1509		14.4008	14.2732		1.13917	4.91505
FYV5	1.16216	0.777343		0.390334	0.977334		0.607361	0.567987		0.554392	0.740319		0.0802805	0.457961		0.256844	0.267455
FYV7	2.84216	1.54956		0.526256	0.549216		0.38823	0.278742		3.80592	1.61668		0.390673	0.414258		0.30351	0.271415
FYV8	24.4283	16.221		21.2582	17.9365		23.5735	28.33		7.86355	11.1869		16.3165	7.61284		3.87858	8.77637
FZF1	2.25819	25.6422		0.964385	5.38021		2.57705	4.86054		0.884022	29.3295		0.448231	2.0666		0.664736	0.675144
FZO1	13.2891	15.7021		14.7281	11.2512		10.8637	13.8065		3.19611	1.17538		7.61846	2.43605		2.97757	2.66453
GAA1	138.859	75.8443		108.39	86.7731		95.1117	39.0022		56.9126	37.7775		76.8211	30.0441		27.3491	7.8966
GAB1	45.3378	42.2542		50.134	33.4823		63.5294	44.2799		28.8363	29.4172		34.7726	22.9949		17.283	5.71195
GAC1	2.58842	2.68622		2.15856	5.83818		17.8085	4.88518		0.915519	3.21151		0.449187	2.73001		15.4621	0.305766
GAD1	61.1419	324.839		51.4793	195.679		76.4816	224.677		10.6767	203.598		9.3658	86.451		25.4883	19.448
GAL1	12.14	11.1574		7.80696	6.60364		11.7275	5.54973		4.85535	11.535		1.8629	2.2546		0.135493	0.629228
GAL10	0.25188	0.242709		0.398713	0.646947		0.19127	0.517221		0.351855	0.485419		0.0730989	0.285881		0.194754	0.182592
GAL11	9.92002	10.6153		5.36714	6.60786		13.1732	10.5272		4.49965	2.15846		1.34659	4.09873		0.977366	2.16561
GAL2	3.37826	3.29482		1.60708	1.9372		2.98263	3.16068		1.65637	2.27463		1.80819	1.16429		0.735521	0.541899
GAL3	6.60694	1.95853		7.44833	4.70888		7.18748	5.83346		2.50303	1.83347		1.60243	1.60261		2.20929	1.29422
GAL4	3.88553	8.74346		2.68588	5.84141		1.33536	3.05012		2.991	6.26085		2.39332	3.94978		0.29333	0.712918
GAL7	4.44914	8.77004		8.34816	16.2065		6.27521	12.7243		3.11485	6.58796		3.48825	8.03407		0.670489	1.9912
GAL80	52.8722	41.4336		42.5047	30.6743		29.0639	24.4344		28.1604	11.9801		10.198	9.02728		1.76311	1.45837
GAL83	29.1149	26.0559		30.0498	35.6007		8.33355	7.89034		18.284	12.5845		24.5342	25.7924		0.75647	2.52191
GAP1	145.634	15.1152		224.447	78.1743		151.245	16.2488		17.6722	6.31298		108.603	67.2234		11.1254	2.53583
GAR1	549.794	454.255		575.43	392.712		388.693	324.94		201.349	200.725		161.497	86.9392		75.6706	83.0456
GAS1	493.161	140.326		934.474	372.359		247.063	81.7681		219.743	74.2169		364.948	251.082		50.0646	17.6179
GAS2	10.1759	1.85897		7.87682	4.71877		8.2228	2.00543		4.73314	1.31092		3.34094	1.38551		2.22363	0.558148
GAS3	205.137	37.9625		146.003	104.03		308.046	44.1671		88.9697	27.5619		76.2086	67.3813		74.8208	16.5712
GAS4	2.04406	5.79281		4.28476	5.58134		2.22356	2.21503		2.44313	5.93718		3.36618	3.39509		0.990116	0.854979
GAS5	203.469	129.372		164.017	131.415		11.7019	17.4214		192.337	105.184		121.3	101.68		3.95106	13.5651
GAT1	159.271	46.8968		137.328	73.8321		128.559	45.1834		48.2227	26.5239		7.92833	31.6047		8.46693	1.82709
GAT2	18.2869	24.6515		13.9203	15.6579		15.8228	13.5125		2.57241	11.8112		6.29236	2.66939		1.63383	2.5878
GAT4	0.858539	0.0856621		1.31681	0.868857		0.578615	0.295511		0.647216	0.171324		0.501868	0.324128		0.341345	0.143142
GBP2	231.227	142.411		294.432	240.331		214.936	148.099		81.6993	54.3266		124.647	53.616		2.00337	20.1819
GCD1	364.655	206.054		254.927	220.499		192.767	221.442		157.536	56.6917		29.9222	11.9696		16.3691	75.8462
GCD10	35.6818	31.9068		16.2833	25.9068		22.871	17.09		19.8101	27.2944		8.92079	6.40356		3.40174	4.00334
GCD11	21.1076	32.5664		13.9511	16.5002		8.69362	29.1418		12.5072	13.549		6.66415	0.831262		3.30355	20.324
GCD14	36.0103	35.5219		41.3458	27.9131		46.733	35.712		6.66206	5.03105		19.5265	12.1478		5.68552	4.05504
GCD2	81.0455	75.759		92.3015	86.5395		98.0013	119.542		26.0185	20.5265		18.6529	11.2408		28.2709	61.1933
GCD6	312.54	284.219		183.748	234.909		133.66	164.067		118.286	80.6805		112.897	74.4339		26.867	23.9212
GCD7	76.686	130.892		27.9487	47.3624		20.1865	17.2892		49.9604	76.4791		20.4479	29.1591		9.12377	3.94361
GCN1	146.02	133.24		169.678	124.378		37.7135	54.5889		81.146	62.2226		99.7019	75.0272		12.5944	26.9874
GCN2	30.9074	20.0929		19.882	21.5126		34.3712	33.7391		10.3375	13.7879		7.65012	9.56974		2.00081	5.11705
GCN20	64.2942	57.4224		37.1978	47.4933		70.511	67.4643		26.401	16.7822		13.9544	17.9218		5.63783	21.3627
GCN3	166.75	156.445		114.868	137.092		157.387	166.065		54.0431	52.0904		33.2799	26.7377		3.45622	32.6914
GCN4	386.604	368.989		561.904	402.63		479.238	584.652		114.833	95.1943		473.474	139.884		55.2238	164.755
GCN5	23.4617	48.8578		36.0965	33.2422		5.24272	3.96614		13.9165	60.5426		28.7606	25.1352		0.589555	1.4013
GCR1	14.7511	28.0516		31.4135	32.6103		12.6109	33.5976		4.84367	4.35865		8.35493	9.72477		2.78738	12.6203
GCR2	63.9318	83.5717		66.7346	89.3619		73.0036	67.7775		24.9192	22.3212		32.0588	22.6234		8.64502	10.5795
GCS1	129.294	40.9368		228.565	117.557		62.8624	54.3665		59.0881	13.0433		62.4934	53.1583		16.209	27.4051
GCV1	321.377	155.357		169.79	99.1738		207.593	87.4882		222.369	137.692		153.656	67.6593		33.8117	30.4045
GCV2	446.966	95.4792		339.983	175.564		315.744	55.8593		127.703	46.6973		65.8762	89.1633		15.0006	5.1706
GCV3	975.914	436.255		1207.33	760.149		1090.81	386.1		701.163	262.976		355.94	143.254		118.275	49.5426
GCY1	28.0515	150.187		31.2827	152.386		25.8523	282.744		4.24551	84.0208		18.5391	78.4683		14.3754	180.669
GDA1	295.236	175.914		293.939	216.645		140.409	66.466		120.81	77.8404		208.457	102.127		24.5616	12.5313
GDB1	44.5676	63.0535		27.051	44.468		73.6767	151.864		30.1305	61.9247		37.2436	51.4134		31.2713	54.2446
GDE1	100.256	108.215		22.8164	51.4804		59.5261	77.3783		68.0367	70.7584		4.1466	14.5241		5.02423	19.8853
GDH1	1071.81	227.281		1387.57	636.454		1134.67	229.107		254.467	70.3477		795.242	381.914		146.109	53.634
GDH2	20.2801	72.9177		23.3129	34.5159		23.105	47.9747		5.29733	40.1457		9.26165	2.91649		6.78379	10.8839
GDH3	14.3697	24.4446		15.5793	25.8057		20.7507	40.1565		6.30957	13.7583		8.6247	3.92908		1.70223	19.3415
GDI1	120.635	189.385		138.489	149.883		59.4913	80.2882		54.8246	159.8		98.2104	74.6477		9.08557	16.1001
GDS1	84.8654	48.0639		79.648	68.627		65.4937	53.4616		20.463	5.40603		14.1289	8.31902		6.8336	10.7432
GDT1	126.01	30.6719		275.571	151.88		31.242	16.7155		146.768	25.8115		207.673	119.715		6.56477	7.75912
GEA1	23.2369	15.2675		26.5185	13.5236		17.6465	12.8137		15.6009	4.37111		22.9108	4.58195		3.93539	4.52165
GEA2	67.9106	48.5444		68.3949	49.8479		69.0718	57.4234		16.6953	8.24893		24.6226	14.2405		12.0742	3.9205
GEF1	31.4533	16.7636		38.2454	27.7632		18.9713	22.8522		13.5429	11.2451		4.61772	5.99187		4.90209	9.37501
GEM1	0.807268	2.61962		1.96652	2.96448		1.04994	3.13269		0.818386	1.74645		1.04719	1.06129		0.355444	1.40657
GEP3	111.934	215.026		78.9482	135.894		117.83	117.375		17.0912	54.1546		37.0281	37.1613		18.8864	18.1599
GEP4	28.1954	15.1661		23.5734	15.8104		19.4382	17.968		16.4057	11.1361		11.6754	5.29184		4.13299	8.27572
GEP5	7.21276	3.2952		4.45707	3.00219		4.34965	2.39025		4.49173	2.81352		2.31697	1.50757		0.958117	0.675346
GEP7	19.4242	23.4187		19.8796	18.9435		16.8462	15.1732		2.76591	20.9729		0.521999	2.5926		2.72973	4.30264
GET2	163.695	159.674		132.446	147.053		243.93	200.168		54.6665	50.6929		6.8898	67.0335		17.7063	44.7352
GET3	286.44	237.844		303.057	263.291		268.425	206.815		50.9562	62.8352		76.7259	30.4137		9.1907	35.057
GET4	141.313	135.82		90.7513	115.337		62.5844	63.843		58.2776	50.5606		43.2457	52.7826		13.7295	3.42816
GFA1	214.002	205.252		272.881	242.948		307.131	439.626		61.6664	117.369		116.088	88.3294		84.2865	178.912
GFD1	119.244	207.769		145.621	205.008		192.876	283.447		65.8092	112.755		23.2433	41.27		27.9871	42.6518
GFD2	39.6992	73.053		23.7908	38.1721		14.7842	26.2182		14.4934	27.2892		15.4339	15.7877		0.481992	5.60177
GGA1	9.8122	16.4776		5.1723	12.7154		9.46198	22.4773		5.72231	11.1871		1.43509	2.89026		4.38636	6.43494
GGA2	85.8225	60.443		85.2047	49.0065		73.1892	65.77		41.5743	8.52377		58.8763	23.5272		18.4368	30.3712
GGC1	305.678	315.323		257.882	285.094		337.291	127.338		170.695	124.565		72.0157	62.6783		101.14	10.8137
GIC1	23.1505	6.57634		13.1018	9.7212		14.3516	2.71098		10.7883	6.08682		7.73601	3.26106		3.42121	0.23689
GIC2	185.296	161.037		176.317	120.192		120.376	137.132		49.1364	33.5273		34.1859	22.6043		34.6587	33.6297
GID7	43.7217	69.1973		42.7052	58.3585		64.8263	75.2289		18.9427	27.9477		13.5278	7.59255		5.14137	1.25803
GID8	102.479	104.79		121.641	143.731		70.2088	75.9919		45.1812	21.6451		81.4972	67.3325		7.62652	29.4513
GIM3	171.1	158.508		135.302	165.609		113.054	95.6307		64.8562	28.9748		59.8402	62.4807		25.8923	17.9345
GIM4	198.962	117.144		198.393	144.225		190.658	189.812		24.5479	48.5567		153.34	48.8409		9.24322	24.0646
GIM5	36.0139	24.1967		31.9462	28.5524		24.5263	19.0755		13.2458	6.90574		12.2855	7.03989		7.20861	3.87645
GIN4	168.686	20.4852		195.318	64.5884		123.48	15.3996		34.5781	5.00998		16.2708	48.6891		14.3107	1.08762
GIP1	3.1952	16.2183		4.63337	7.60795		1.20368	2.66534		1.81124	23.4966		1.80689	5.54087		0.592552	1.28793
GIP2	18.0538	16.9251		9.49508	15.5434		22.9821	19.806		4.87761	12.1035		1.39353	4.09206		9.721	2.44175
GIP3	30.0787	13.0986		61.1189	51.3148		11.4853	10.559		23.2098	9.97389		42.7374	35.3041		3.37525	1.84641
GIP4	25.6091	31.2509		40.4095	43.9156		23.379	43.3946		6.27023	9.94639		10.9115	9.36776		3.68482	9.09669
GIR2	124.78	190.444		60.911	138.012		138.575	181.334		29.6601	72.0669		23.4717	18.3551		17.68	51.762
GIS1	203.455	274.35		63.207	111.443		123.976	130.935		148.834	221.345		17.031	26.6777		35.2175	44.181
GIS2	720.402	1092.15		889.527	1179.27		82.3179	187.219		432.391	727.933		792.195	1016.48		12.9924	132.671
GIS3	39.5857	69.0345		62.4114	119.276		2.14367	6.43702		52.6465	86.299		53.0928	108.205		0.601755	5.48489
GIS4	22.3096	21.2488		17.5128	22.5917		12.7283	14.243		8.9999	9.60641		8.37171	8.34608		3.58751	3.64011
GIT1	3.68637	3.61624		3.43157	5.58456		1.77696	1.91819		2.13023	2.44961		2.77399	4.02582		0.578052	1.08127
GLC3	39.3701	153.805		15.4806	69.6349		100.568	89.0713		12.2767	20.3658		7.47299	17.4472		62.6887	41.7514
GLC7	150.336	163.424		208.547	174.445		184.942	267.246		29.3216	80.6427		136.145	40.6472		20.0785	69.6636
GLC8	175.315	411.51		138.463	274.385		161.105	403.846		19.1921	32.293		17.6387	36.7972		33.6965	68.1234
GLE1	39.6576	31.9414		25.9914	22.453		25.5398	29.4602		21.7572	11.2247		14.1693	5.84285		7.00497	10.9346
GLE2	61.3263	32.7247		136.687	100.508		6.81201	9.20913		61.9417	23.8388		114.908	80.776		1.09889	7.78373
GLG1	17.5717	19.103		27.2706	17.8651		35.4888	34.514		9.12435	5.93316		31.6625	12.9569		27.213	23.8273
GLG2	14.3406	5.03137		14.5059	10.7866		9.4793	5.61906		4.47949	3.39042		3.07349	2.69012		1.82128	1.81458
GLK1	367.707	827.592		275.17	943.874		323.85	762.717		114.868	352.939		176.671	646.441		140.981	254.959
GLN1	4162.77	1415.9		2432.21	2659.86		1045.02	786.522		2340.74	645.023		1762.11	1539.99		238.737	95.3058
GLN3	13.8809	10.4477		8.96952	5.51677		5.60365	8.6868		11.2489	9.51205		8.96343	2.97043		2.9	7.58765
GLN4	174.394	187.603		190.811	213.325		247.036	244.16		61.9593	93.0725		41.9381	25.1734		29.065	55.1257
GLO1	74.9852	173.189		78.6506	167.257		75.7444	134.365		21.8936	76.4673		38.092	68.7433		11.5622	50.606
GLO2	145.806	297.697		174.327	282.461		126.414	182.778		96.2893	256.861		121.959	131.985		30.2478	63.2724
GLO3	154.829	120.126		146.841	126.6		115.361	87.3145		25.558	63.0774		25.1695	21.0006		6.03538	31.3167
GLO4	32.0165	84.7261		13.2236	33.2051		11.8384	23.7325		18.9057	44.49		10.0426	14.966		3.63869	3.90501
GLR1	184.303	210.282		207.31	207.998		192.978	199.233		13.9469	92.4721		74.4849	29.8934		8.68013	10.3663
GLT1	106.17	29.3619		168.301	83.2113		24.4811	10.537		66.4415	15.0318		129.711	65.6674		7.83669	4.46377
GLY1	98.462	149.46		67.2459	101.239		35.3391	74.6793		54.3262	74.4555		38.9414	46.7171		7.16731	10.5835
GNA1	126.557	77.0656		182.624	95.575		138.576	88.4995		37.8728	13.835		111.737	35.046		26.9934	20.5092
GND1	1926.07	1429.28		1224.02	870.699		1567.46	1382.65		1231.73	591.039		1093.39	618.863		464.122	507.329
GND2	6.77082	17.1552		6.37996	10.6026		9.5779	24.3088		2.08666	11.9919		3.38639	4.42619		3.90353	5.94945
GNP1	1126.15	206.073		1402.34	592.179		1233.68	503.026		337.157	100.764		1160.1	369.25		124.173	98.8435
GNT1	131.188	42.8102		85.2064	44.9332		88.4051	44.8888		80.371	22.5724		84.8742	34.0464		3.45295	15.0174
GON7	79.77	58.538		93.2088	71.378		124.518	86.3475		45.1279	26.2811		30.1402	35.1604		27.806	6.742
GOR1	43.7457	156.759		36.1757	83.7028		40.3718	250.046		17.7466	68.2984		20.4357	44.3003		4.5998	40.7113
GOS1	60.7521	70.2478		67.5344	67.5719		59.319	37.7882		29.6693	28.4912		44.5373	20.0615		12.3254	12.067
GOT1	60.6863	7.87885		38.0991	21.5971		36.49	7.90564		17.3535	5.45846		8.97056	11.112		2.83356	2.02378
GPA1	112.582	203.17		148.163	215.19		78.7584	206.497		35.4309	102.107		32.897	85.96		11.7496	85.7118
GPA2	84.6561	107.858		45.8877	73.3522		85.6789	112.134		9.90365	21.1465		13.6547	23.1252		16.0821	11.3441
GPB1	22.9198	26.195		16.6846	24.8702		26.6744	29.5061		6.56938	17.4941		2.42347	3.31905		4.82367	0.533948
GPB2	77.5303	78.3045		69.8465	84.656		75.4675	62.5197		24.1523	15.7276		28.6091	19.6966		9.96925	8.45342
GPD1	240.319	420.304		337.056	461.02		82.2416	214.791		133.782	375.267		234.557	337.631		8.67236	42.214
GPD2	337.83	387.51		477.3	573.894		334.483	377.59		183.86	102.823		252.976	227.643		69.3726	75.7618
GPH1	16.6374	55.525		16.7021	85.3721		19.2293	34.3976		12.5547	35.0751		12.5237	81.746		10.8846	9.46722
GPI1	28.0659	9.82042		18.9598	15.0306		17.6302	8.88187		12.384	4.99308		7.83197	3.85125		6.75556	1.96318
GPI10	50.058	30.9103		41.5668	36.3319		20.8497	13.2887		17.1603	14.7141		24.4483	15.6364		3.06813	0.464133
GPI11	43.4071	31.436		75.6998	30.8792		41.4167	36.8887		16.8646	16.1848		78.9258	15.1594		12.6214	16.6987
GPI12	43.8206	42.3146		57.6586	58.2127		88.9494	80.1052		32.7968	34.0421		14.4995	25.3814		3.77412	25.2886
GPI13	219.884	154.319		125.743	130.598		184.772	81.2607		53.5752	32.5239		77.9724	13.1811		20.472	18.0431
GPI14	81.1391	55.9681		35.7414	40.7882		42.0819	25.5287		39.1905	15.2675		20.6981	8.02392		12.8459	3.96988
GPI15	79.5517	28.9312		102.328	54.9891		105.456	85.3804		46.6808	25.13		115.487	45.5236		42.3584	26.1815
GPI16	74.763	70.3032		115.051	87.0192		80.4225	61.1597		26.7331	38.8887		52.4553	19.1278		6.92274	4.90249
GPI17	169.351	146.81		122.637	137.921		131.508	111.811		27.027	29.6239		54.9195	16.0024		15.5902	16.7786
GPI18	79.5076	67.7333		81.4544	86.7798		75.461	107.701		38.3178	19.2752		33.7871	10.2774		31.2768	42.8966
GPI19	0.286147	0.124469		0.545499	0.170008		0.0922394	0.176784		0.338944	0.248937		0.255949	0.176306		0.159763	0.159475
GPI2	6.67443	16.5607		9.70117	13.9926		1.19075	2.69011		4.65084	11.4876		7.58471	10.5254		0.369943	0.739301
GPI8	69.1439	33.0501		62.2727	48.8818		77.5764	47.5743		8.05128	15.7252		15.127	16.6699		6.85094	10.1538
GPM1	3719.41	4814.82		8064.72	5199.42		5992.91	8794.03		2121.51	1831.02		6704.2	2390.51		2134.26	1363.32
GPM2	48.9959	45.4081		34.6524	41.9286		48.2405	64.0155		8.44484	25.0777		7.71776	10.8009		6.09154	16.2873
GPM3	30.2565	43.3138		11.1675	20.0024		33.1928	26.8902		21.0571	33.6839		2.61449	7.09701		12.2888	9.82994
GPR1	78.243	160.9		50.8228	73.494		98.0086	141.725		39.5213	60.01		27.0671	42.719		18.5629	45.0027
GPT2	68.3958	86.0241		103.642	88.6043		132.453	184.247		43.5719	62.0746		92.523	58.6934		40.5725	47.2677
GPX1	7.86832	43.9344		8.38727	32.5097		14.1043	41.0987		3.933	29.022		1.62548	14.3952		6.11197	5.03652
GPX2	310.822	181.541		78.2756	136.894		284.62	146.533		194.965	47.599		12.0547	54.2125		85.5332	50.7648
GRC3	56.9527	71.6591		47.0455	65.2418		42.4048	28.4678		22.4921	32.9929		35.5516	29.7134		10.4296	5.44556
GRE1	5.58548	9.86053		3.36362	6.83357		2.62127	7.03675		2.80364	7.29055		1.55539	2.29638		0.463479	1.24487
GRE2	57.6943	103.554		66.0211	111.118		70.6599	233.244		21.1419	54.8964		30.2198	29.8106		40.4172	110.064
GRE3	365.071	1330.57		420.607	901.519		360.242	1170.33		45.3199	607.696		219.677	293.829		14.374	154.238
GRH1	69.4936	74.6551		106.592	62.9639		67.2384	101.523		30.4761	23.6329		92.3124	24.8294		20.3114	44.3414
GRR1	22.3742	28.4796		19.1955	25.5246		19.6355	22.666		7.69545	3.159		6.87356	5.49158		2.62226	1.69649
GRS1	789.882	561.67		486.907	617.935		518.832	259.179		279.316	202.295		226.852	229.255		102.278	16.7345
GRS2	12.6217	19.0113		6.06319	9.30493		3.79798	10.106		9.79392	9.8099		0.861257	2.60846		1.11124	5.5787
GRX1	765.983	700.631		652.506	948.526		412.999	476.253		310.403	274.325		469.07	479.373		47.8065	189.321
GRX3	250.982	240.721		178.056	206.246		167.922	162.098		37.0657	47.965		72.2991	37.6086		15.8154	5.80162
GRX4	114.38	52.5779		129.616	118.431		122.228	73.2672		35.7246	18.7765		17.1017	19.312		12.9376	0.849386
GRX5	262.114	375.185		229.61	321.988		193.406	197.047		112.28	78.5042		170.95	129.991		48.1951	40.9257
GRX6	63.8445	38.6657		42.9408	33.9359		63.3745	42.051		26.8532	7.86433		12.063	16.9817		6.14863	4.58273
GRX7	96.2595	69.7003		85.2849	65.0378		59.0533	73.7203		30.7747	30.4356		4.70652	12.7122		4.37299	22.8047
GSC2	67.1623	43.9746		28.6355	34.1525		27.0138	24.7263		30.4987	29.1341		5.22735	8.051		8.54536	9.52126
GSF2	147.389	157.799		162.245	135.45		69.5481	83.1631		67.7538	88.945		70.7277	60.1128		28.3353	39.8101
GSG1	40.4138	49.8255		32.991	40.3331		16.5247	11.9668		20.7566	29.9787		21.9204	24.7081		4.47827	1.20838
GSH1	21.0018	38.7212		22.5952	36.7389		8.51735	17.5776		8.92318	19.0378		11.8118	22.3614		0.932187	8.35996
GSH2	208.96	137.955		190.789	180.064		185.209	122.123		55.4136	15.231		110.406	30.0289		49.0615	27.8859
GSM1	5.1416	13.7837		5.99097	9.44979		5.85043	17.1654		2.50869	9.46019		5.51506	2.51561		3.73719	4.93737
GSP1	585.138	365.444		496.398	494.876		298.634	193.894		223.335	112.078		324.896	220.31		66.4849	35.6305
GSP2	48.5956	70.2658		20.1804	36.6821		28.5957	33.7409		31.4142	52.5199		12.9661	6.28274		8.8342	3.68551
GSY1	21.5243	47.8076		17.9063	29.2777		56.4498	23.1743		3.77424	15.6851		9.29947	3.00668		41.3829	5.81964
GSY2	94.6887	231.746		102.078	195.337		56.729	154.463		26.1019	138.985		33.581	109.158		29.839	68.8561
GTB1	15.9427	50.4115		7.81371	16.2076		11.7246	37.7527		10.5269	23.4566		5.19878	6.47996		1.98167	1.30665
GTO1	14.6094	24.5086		15.8291	19.1982		12.7185	9.45408		5.50865	18.2313		11.1076	7.72797		1.50156	2.62554
GTO3	0.213223	0.349756		0.05467	0.19086		0.184479	0		0.426446	0.237881		0.0946913	0.0810645		0.319526	0
GTR1	46.6816	34.8756		49.1457	51.7607		39.0826	57.8603		16.4898	23.3875		15.4952	12.2831		8.41088	27.1124
GTR2	59.8095	56.0805		67.3584	61.6057		37.7175	19.0814		31.8051	52.9327		53.5614	30.518		9.87331	1.57248
GTS1	36.6852	40.9334		37.8265	41.6553		60.1081	71.8329		15.3414	22.8606		10.4426	19.8908		10.7922	8.41683
GTT2	8.53525	14.7166		9.2852	14.7095		9.03653	16.4975		2.69476	4.92835		2.00854	4.17949		2.48451	1.68939
GTT3	50.2508	21.296		37.0333	34.917		78.7639	51.1629		22.9706	17.4398		22.2703	27.7034		7.48986	17.8807
GUA1	729.932	819.202		613.883	504.788		1083.86	1231.13		488.657	466.761		914.109	615.028		181.234	133.474
GUD1	5.88668	35.2725		2.48892	13.2713		12.3269	51.3603		3.90772	25.9793		2.9834	13.364		4.75573	6.57081
GUF1	9.82122	19.8401		12.6034	12.1166		12.4257	10.249		1.86093	24.7195		1.52953	0.697811		2.39633	3.65338
GUK1	342.548	300.493		364.896	358.305		305.976	255.884		134.364	65.8513		125.79	80.1611		49.1226	18.5157
GUP1	114.736	108.933		38.9039	56.3072		46.444	34.858		90.5548	96.9663		16.8264	17.9186		9.5439	3.19378
GUP2	6.23835	2.64707		6.13425	5.7273		5.4664	2.80765		3.47987	1.88204		3.08034	1.62581		1.85866	1.39985
GUS1	394.142	314.182		755.339	451.862		510.075	505.909		118.377	108.19		337.359	91.3969		225.26	112.051
GUT1	47.2212	30.0642		58.904	50.4504		74.5348	45.3038		25.0601	10.4264		16.6665	8.71826		12.8289	11.2444
GUT2	46.9665	28.878		39.6915	27.969		65.7634	47.8036		27.7106	20.6517		45.7936	25.3171		29.0675	10.5646
GVP36	247.154	361.066		273.971	277.442		269.311	412.604		29.6961	73.0549		91.5909	49.3265		37.3557	122.898
GWT1	130.049	64.7297		50.5717	47.202		93.7986	44.1708		85.6104	48.973		11.8064	27.6796		24.7967	14.3251
GYL1	62.1234	38.6803		27.7688	32.1052		34.5785	41.412		28.0526	25.9319		5.93383	5.48365		3.01487	2.53051
GYP1	34.6625	38.4709		45.8109	44.2708		48.9	55.0082		5.92644	11.5073		5.90982	6.64808		1.75495	7.66825
GYP5	9.75012	19.3486		2.76443	6.66544		4.8544	9.2618		7.11325	17.8142		0.971125	1.95475		0.34878	1.93886
GYP6	121.271	125.446		178.065	175.934		110.659	143.309		24.0852	14.2568		51.4491	52.5037		18.0723	24.0322
GYP7	19.7438	24.7861		20.8193	25.6846		24.2292	32.4176		5.5151	8.84304		5.09296	3.03206		4.83336	3.69382
GYP8	99.0828	231.621		65.2368	141.594		47.9924	78.9768		46.937	90.2602		46.8829	76.8251		8.22299	12.0148
GZF3	73.8817	62.7803		134.624	87.9512		94.0675	90.5883		19.0324	23.14		27.6224	14.6362		2.50456	14.0883
HAA1	58.7414	81.3667		56.6332	75.1472		51.2862	74.9488		8.77328	29.6144		13.962	21.6725		10.8555	4.63636
HAC1	386.935	347.44		530.205	462.089		67.2098	62.5832		302.444	226.121		408.653	349.764		8.34483	22.8164
HAL1	5.65682	17.8358		4.85176	14.2675		3.41643	25.1427		1.64497	8.98385		1.43502	4.82398		1.12224	7.7652
HAL5	85.888	122.876		79.8607	112.167		98.9766	131.392		16.7637	30.1969		21.4455	22.4527		20.1048	8.3819
HAL9	38.5652	36.0198		57.6634	44.8842		58.1713	76.2829		18.9639	29.7871		46.4358	21.4767		9.74426	12.0955
HAM1	69.8119	35.5655		150.581	99.1009		20.0237	16.0229		96.5128	25.7431		120.552	72.5868		7.41939	7.27125
HAP1	83.2579	67.4678		86.9212	52.2511		58.6379	64.9006		44.5566	10.389		50.5182	16.9509		7.07753	16.3574
HAP2	37.4389	64.6767		49.2437	65.2669		47.5402	59.9427		17.8084	23.405		23.1485	17.3928		3.6539	19.5471
HAP3	30.7673	26.5771		48.1408	44.3946		17.9668	16.423		30.087	20.1433		33.8486	24.112		2.51092	6.18075
HAP4	70.7679	117.974		24.4657	60.2421		47.4241	54.3757		63.7413	74.5683		11.2535	10.7431		26.3078	10.0199
HAP5	17.5202	21.3285		18.0216	20.9263		8.34879	19.2025		7.66572	15.8296		2.51828	6.15463		0.731123	3.85292
HAS1	88.5072	158.124		54.0887	67.6725		84.5392	193.517		61.226	50.1165		67.3089	52.9924		49.4974	100.528
HAT2	37.7793	79.9839		97.8286	76.5335		11.0246	13.5502		43.5048	128.535		82.0387	55.5042		4.42617	6.07885
HBS1	44.9583	41.068		54.4988	55.1824		40.6933	47.0103		19.2851	15.7559		27.3476	12.3706		15.437	13.9092
HBT1	13.4339	10.1396		14.8779	21.9048		6.16539	10.2113		8.65025	6.84461		11.3818	14.4922		1.97074	3.0889
HCA4	107.714	100.843		65.6699	62.1689		54.248	63.7777		73.1876	47.4225		18.4066	15.5095		7.30854	23.1219
HCH1	306.28	506.445		587.138	660.263		85.4032	120.79		337.484	594.558		538.653	544.409		18.7951	49.6857
HCM1	17.6367	7.13154		14.0076	7.04303		15.4579	5.22917		10.4934	5.53857		8.0091	4.47914		3.09335	1.73196
HCR1	180.778	144.466		122.481	141.684		222.8	193.181		64.4674	40.0685		14.4033	54.0435		8.94762	40.2801
HCS1	19.6772	13.1759		19.4858	16.4215		12.1831	15.0307		6.77863	9.20265		3.95409	1.86744		0.652838	1.60816
HDA1	22.0701	34.4739		16.7189	35.2332		15.2119	29.7936		7.34042	23.8504		8.2731	15.2929		2.75644	4.7113
HDA2	26.6098	37.6626		19.054	25.9316		26.3358	30.5131		7.02597	9.54007		4.00665	1.8679		4.54057	10.9617
HDA3	14.9513	12.7819		5.5962	6.72298		4.56942	5.4455		11.5892	6.18482		0.627171	1.81525		0.205027	2.36487
HEF3	1.55668	0.661368		1.03138	0.998789		0.461305	0.621962		1.20105	0.634226		0.547453	0.246291		0.237593	0.419979
HEH2	44.8089	49.4516		38.7204	49.9166		31.7559	33.2422		9.3179	9.80375		13.6904	16.7455		6.1706	3.02883
HEK2	423.201	211.104		257.872	236.328		354.062	130.691		104.897	49.4439		183.364	29.2566		80.3554	31.626
HEM1	69.9828	151.49		80.9986	102.631		63.2874	86.5258		23.8095	66.7166		58.5395	25.5035		17.8524	29.3283
HEM12	81.0412	66.9141		87.9129	86.3378		127.45	64.235		32.2603	34.1907		39.0621	5.91872		14.3918	18.4222
HEM13	75.5905	41.547		28.438	31.1866		86.7293	61.2942		55.8192	28.053		48.3985	40.7441		20.2057	25.2079
HEM14	22.1831	11.0783		43.003	29.986		2.85442	1.96255		21.9238	5.85346		36.3247	24.1839		0.443486	1.0996
HEM15	74.9623	81.2084		100.667	90.2062		94.9408	81.8729		32.0785	27.9196		45.7264	9.58476		20.2368	18.3533
HEM2	200.176	203.883		199.03	195.549		203.069	222.668		44.9899	7.81789		59.8387	20.7955		15.2697	30.3893
HEM3	9.00798	8.73223		6.3376	10.558		16.9612	15.8552		6.95728	7.10002		2.88013	5.07641		4.65725	4.81636
HEM4	37.6369	40.2136		45.163	35.2296		32.2549	33.0662		11.4648	39.9333		1.49578	3.84437		2.30674	7.59048
HER1	28.1279	13.454		31.3982	16.4882		23.1363	35.6317		16.2744	9.52628		42.3632	13.5529		12.6025	19.9197
HER2	93.4625	35.8808		82.271	68.0772		21.2485	9.57548		56.0351	15.7607		79.8722	47.3737		8.9238	0.468512
HES1	1.60108	0.64753		2.29294	0.86476		1.79767	0.348172		0.472033	0.57592		1.19641	0.428671		0.0734361	0.048398
HFA1	81.7265	60.1975		45.9662	51.7626		97.8348	74.5803		34.507	26.1585		21.4181	28.5329		7.40493	1.28252
HFD1	17.2465	27.6031		7.64764	14.4749		7.80844	16.3387		11.1878	10.7351		0.777573	3.3053		1.83968	3.14209
HFI1	28.4691	37.8642		27.3583	33.9552		19.4625	14.2996		15.0421	34.5007		17.7885	16.8018		6.76117	3.36986
HFM1	2.05653	7.6056		2.58574	4.31597		0.956712	1.56669		2.61509	7.56051		2.69554	2.87041		0.222739	0.378092
HGH1	67.7926	63.4506		51.3595	56.4699		59.5077	59.6191		16.6492	29.381		11.8075	3.38148		5.90603	7.94323
HHF2	2667.44	311.361		609.694	472.495		872.608	72.276		2240.27	220.556		413.208	371.987		313.002	16.7802
HHO1	152.115	27.0002		292.261	97.1818		189.011	31.2513		46.9197	12.6099		83.7344	56.3226		15.946	4.12594
HHT2	316.566	168.918		214.334	179.829		153.11	92.1471		138.059	54.2741		125.763	64.4446		47.4528	19.6026
HHY1	0	0.494068		0.0344813	0.240976		0.122986	0.447211		0	0.45932		0.0597233	0.0979946		0.213018	0.0153943
HIF1	41.9875	8.65774		34.1765	15.5515		17.7299	4.67331		22.5409	7.14045		9.36875	9.5897		1.55153	2.52595
HIM1	4.85415	8.24528		6.52393	7.68333		4.87904	5.86826		1.99794	5.00605		4.3182	1.97732		1.95355	0.940996
HIP1	49.3084	60.5262		17.1233	25.5545		12.5585	23.3456		41.9868	48.3661		5.07681	9.74581		1.98809	12.2485
HIR1	19.725	18.0076		13.8652	16.1996		25.6763	15.4704		6.44884	4.50761		5.34826	2.68694		4.7063	3.143
HIR2	42.0956	21.864		72.9867	42.8505		50.8165	19.7783		8.87013	5.20426		40.491	14.6902		8.44774	7.48596
HIR3	36.9188	34.7376		51.6327	50.714		84.5038	53.6594		21.2084	16.4066		13.1011	14.8387		9.79796	22.1779
HIS1	589.964	332.922		616.288	491.549		607.372	235.78		310.468	92.8923		337.875	117.83		160.988	66.5522
HIS2	306.527	264.327		263.319	256.804		226.3	160.633		111.828	108.07		156.513	63.3025		44.628	46.7952
HIS3	19.2714	45.4872		8.60376	12.473		14.9737	23.1764		9.93974	39.2341		9.66116	8.56803		5.86175	2.68021
HIS4	316.636	167.38		667.389	399.359		188.385	129.885		138.995	97.5189		301.545	207.763		70.189	39.3097
HIS5	323.143	250.973		338.919	318.751		188.355	134.34		122.24	95.4412		129.276	137.138		19.0212	17.6046
HIS6	22.1733	34.7051		8.35134	11.9838		10.3423	28.6108		17.7372	25.9973		9.30352	6.96686		1.92464	9.61119
HIS7	108.09	118.799		184.748	162.478		34.1961	37.7413		53.8036	57.2499		120.252	109.251		7.86834	5.38791
HIT1	3.52348	7.27912		0.999636	2.71274		0.347901	0.520141		2.82016	4.31083		0.598076	1.97521		0.13873	0.0583942
HKR1	26.9284	28.7913		40.9769	26.6647		35.4019	45.3242		11.1495	16.7154		26.2803	13.0824		8.16433	17.9067
HLJ1	30.5297	50.3568		44.873	34.9721		58.7961	76.2466		23.1646	24.5962		43.3074	29.5577		7.48934	3.6641
HLR1	54.1676	11.3154		64.5298	32.8987		75.1924	25.9662		25.481	12.3158		13.429	19.7811		12.5518	1.16908
HMF1	328.794	578.129		455.348	647.98		482.929	592.283		170.119	186.562		289.331	125.681		102.068	241.504
HMG1	136.399	54.7443		97.1506	82.5171		97.243	48.2612		37.3685	14.6608		47.5233	13.1474		22.5021	5.43701
HMG2	62.9294	23.1225		38.1485	38.6027		61.209	22.6361		22.6749	15.4946		23.2205	4.57358		8.58256	8.00266
HMI1	11.0987	7.13965		14.4703	12.1691		13.401	7.79861		1.775	5.12288		5.81931	1.8833		1.9511	2.41966
HMLALPHA1	0	0		0	0.012394		0	0.0484265		0	0		0	0.021467		0	0.0838772
HMO1	467.703	571.414		755.199	747.199		483.244	638.901		130.517	110.96		382.775	167.272		26.5003	142.045
HMS1	1.75089	1.87567		0.301935	1.26181		0.618393	0.863941		0.932312	1.53308		0.264395	0.57825		0.401153	0.456275
HMS2	32.7645	28.7518		32.216	39.1743		37.8352	40.9115		10.3736	8.25651		4.91777	2.08223		1.59212	8.62628
HMT1	408.055	323.66		356.562	408.8		264.997	277.165		171.805	67.719		168.196	138.771		27.9939	66.0683
HMX1	36.8259	54.4509		12.0409	34.1499		25.1165	42.7515		17.1848	9.55738		8.30291	10.2969		13.2333	15.9983
HNM1	144.902	58.5102		208.733	102.503		168.464	69.2424		10.1151	36.1814		84.0645	30.5125		13.3207	12.5424
HNT1	975.217	253.03		759.925	548.49		900.011	369.006		132.575	79.4494		105.673	179.042		113.081	79.1244
HNT2	50.3253	33.5705		69.1917	45.2787		47.3146	46.1283		7.77815	25.0668		32.8876	4.97534		8.40392	9.46461
HNT3	78.1351	60.3349		36.2353	51.3212		46.535	57.5542		15.3415	14.2641		10.8969	4.56054		8.95998	21.7372
HO	81.3779	10.177		317.661	77.9899		13.7822	1.42464		70.1366	14.9888		296.749	123.28		4.50996	1.16064
HOC1	203.106	192.529		49.7791	75.2439		171.911	112.718		169.347	139.824		65.0808	63.5797		13.9543	11.9527
HOF1	8.70018	16.5528		9.58138	13.7653		9.98743	8.77924		2.20446	6.15762		4.54924	5.05918		1.56147	0.732465
HOG1	262.64	171.531		115.947	147.469		375.19	271.836		144.992	117.983		109.512	153.448		10.8564	43.9037
HOL1	92.9331	97.9559		96.8122	134.403		95.3736	137.056		5.77425	34.6502		18.2247	24.2696		7.37791	18.8956
HOM2	407.892	706.981		371.292	345.844		331.138	245.068		158.523	451.31		101.577	76.2894		37.6882	40.7883
HOM3	209.754	327.913		348.211	460.78		125.745	149.86		176.086	231.897		217.09	297.232		15.9829	30.6655
HOM6	426.229	536.59		542.396	347.537		504.04	602.094		199.8	238.732		469.686	189.951		101.594	152.768
HOP2	30.4415	40.4381		13.5992	29.9807		14.124	43.2435		7.71528	8.94788		5.37856	5.4376		2.17494	25.3612
HOR2	24.3265	27.3826		48.4021	45.9143		19.8506	63.1315		16.3646	14.6304		10.8845	9.86456		5.42816	21.0042
HOS1	27.2257	16.4622		21.6862	21.7311		17.5431	14.0416		4.99871	5.91023		10.2897	4.53218		1.47469	0.669524
HOS2	3.11397	7.25013		4.66072	7.98756		3.95864	8.04428		1.1362	4.83449		1.69004	2.62747		0.924729	1.36988
HOS3	47.5204	16.5966		27.3839	19.7656		36.6634	14.9478		20.2329	3.00598		10.9929	8.33016		1.62521	2.75843
HOS4	119.697	214.639		79.3935	110.28		107.953	132.379		36.8464	49.5838		15.6365	7.8901		8.24885	38.8757
HOT1	17.7513	6.17246		19.3759	10.9678		12.1721	13.6752		9.36294	4.5528		14.1798	2.58435		2.08167	10.9943
HOT13	133.405	121.843		81.8676	88.0453		135.533	121.694		41.9666	73.7008		21.5952	38.2439		12.6771	6.53417
HPA3	55.1426	46.9098		34.3854	22.6907		35.5132	28.6873		27.9225	13.2296		25.2333	11.6677		10.3725	2.71327
HPC2	22.8295	31.7745		21.6626	26.9748		18.7962	24.3041		4.96925	4.73718		7.83547	5.72242		3.08499	5.15794
HPF1	12.3879	7.17327		22.4847	8.45203		28.1418	7.53086		9.67448	1.97262		28.4875	9.53563		9.24533	1.8608
HPM1	93.113	82.859		85.345	95.5291		37.1713	26.6499		65.473	38.8691		62.4822	58.468		9.91473	3.27396
HPR1	5.07731	16.533		4.96336	23.6677		1.23923	7.41834		3.67874	6.17998		3.10082	23.0673		0.470093	2.57298
HPT1	882.711	108.041		1028.22	551.463		1034.2	187.437		323.997	42.5931		403.052	179.674		81.5028	30.6883
HRB1	42.0958	67.2278		25.6966	35.6605		16.1167	26.09		24.1249	34.1445		5.95	15.4808		2.83191	14.7479
HRD1	60.6045	48.2299		71.4618	73.7959		14.3556	14.6342		31.7264	24.1119		62.733	55.7893		3.14859	3.82426
HRD3	18.3198	26.2132		23.4909	20.6049		24.9091	32.0972		4.24293	11.251		9.80246	6.63517		3.84905	1.21923
HRK1	32.0933	89.9568		26.018	61.2194		20.6684	35.9549		12.4628	42.4603		11.5425	35.262		5.57748	6.76004
HRP1	936.819	150.746		968.171	480.201		631.075	222.19		213.711	33.57		569.609	257.046		86.5868	99.6829
HRQ1	42.563	32.8855		50.7784	51.2985		43.5736	43.2737		12.5649	11.5437		10.7248	7.527		11.1278	11.5439
HRR25	113.541	131.999		189.048	137.104		153.123	266.482		56.7919	53.3047		185.034	66.2411		49.5484	129.301
HRT1	107.855	205.16		138.528	141.796		167.767	280.682		50.1172	77.1501		96.4604	80.0158		22.8449	25.6094
HRT3	33.3781	31.6725		41.956	33.378		38.045	49.1092		6.94928	8.33809		28.0192	9.95914		9.79002	15.3203
HSC82	1950.62	5213.86		972.291	1363.09		1187.63	2455.04		1294	3818.51		843.988	484.363		123.977	979.9
HSE1	42.958	81.0378		31.7427	46.3907		41.8694	75.4164		11.9178	27.3173		14.6321	11.5644		10.1456	13.086
HSF1	57.0276	78.7285		43.5092	39.1076		53.1211	98.7736		37.1022	40.9785		60.8939	33.2024		7.44039	35.2837
HSH155	22.94	42.4711		31.1976	39.9973		36.9029	46.5684		9.28917	12.2507		8.70532	3.45841		1.62452	11.4631
HSH49	61.9233	140.202		58.2825	75.8146		33.2892	62.1914		22.176	51.745		9.51461	24.4798		4.16282	15.768
HSK3	50.7169	67.5763		56.7512	59.4138		45.9251	34.5704		31.702	56.5878		29.1778	17.6132		14.2847	7.6995
HSL1	195.85	36.2728		169.143	72.4981		191.443	31.9432		93.886	6.52367		116.554	51.5229		11.5825	6.89216
HSL7	119.128	44.6925		87.7027	70.5252		86.7712	44.4599		36.8246	3.37882		33.6495	12.5949		18.5928	5.72373
HSM3	23.7666	16.9034		16.0406	20.2789		14.4893	25.9801		12.3853	11.2966		1.71905	1.16167		4.38587	12.0989
HSP104	106.871	718.32		165.229	445.402		247.606	885.44		49.6495	287.212		44.3415	129.92		50.7872	107.586
HSP12	1264.7	973.193		2392.49	2085.06		1098.92	1162.15		547.893	421.986		2088.75	694.339		282.869	406.113
HSP26	49.5774	144.605		50.7146	52.4757		29.8359	105.211		24.7974	24.8325		53.0424	14.5729		7.43962	31.4008
HSP30	12.5395	247.571		12.6626	152.005		26.2189	244.824		8.20869	128.98		13.4689	71.2643		6.46001	39.4903
HSP31	25.1415	15.935		14.7552	24.439		39.7629	37.36		11.7872	12.1766		6.80335	15.0072		2.29996	16.2824
HSP42	56.8971	330.58		65.1891	190.315		113.551	478.83		25.3021	94.7916		72.6708	82.4461		42.9848	124.742
HSP60	539.262	1174.73		775.814	791.87		892.987	1684.86		293.898	465.704		573.331	403.976		128.109	80.4971
HSP78	91.7677	443.037		114.136	254.023		110.05	275.238		66.044	304.146		70.5202	84.8953		28.6437	69.1795
HSP82	174.91	1845.15		132.782	651.839		197.179	886.022		51.8229	333.224		73.9605	191.711		46.4655	307.958
HST1	239.127	233.649		86.4556	134.408		222.821	167.627		147.59	180.889		38.1477	52.1003		15.9168	9.87803
HST2	87.8417	77.5132		162.017	120.692		131.879	104.696		24.4591	50.2598		67.0438	18.9347		12.3342	7.19234
HST3	59.4271	36.4107		31.0393	30.8634		39.0045	17.4791		26.5396	13.2246		14.4047	7.58129		7.97448	4.52083
HST4	38.5466	38.612		37.8048	41.299		9.90946	16.8956		20.2464	13.1438		29.383	27.1415		3.62755	2.87535
HSV2	39.419	37.0808		19.3985	27.3542		11.056	11.0348		22.2791	18.8592		12.1798	16.1743		3.40591	3.39361
HTA1	1248.18	73.621		793.128	369.25		511.23	45.9118		392.215	30.5829		524.663	272.334		98.2099	20.4205
HTB1	1924.83	304.51		2198.74	1027.27		2979.14	458.451		516.144	154.322		470.917	720.645		273.193	140.448
HTB2	868.209	83.4519		1267.77	369.435		99.8426	9.46205		571.696	54.6007		1002.19	488.883		15.0724	6.21873
HTD2	30.2592	12.2751		37.723	24.8663		25.6491	18.9747		5.14977	4.2949		4.14433	5.14526		0.906313	0.49743
HTS1	877.037	1509.4		229.822	501.791		286.937	286.447		640.344	1131.7		140.091	209.297		124.193	50.3739
HTZ1	149.379	91.4689		83.996	70.4786		160.576	67.8044		62.9909	31.2898		27.69	40.6811		11.2643	5.28693
HUA1	38.5638	154.549		14.7946	68.8685		42.9266	128.35		13.7793	54.7138		4.40063	17.0662		12.334	13.4037
HUB1	97.0444	114.678		98.3936	119.781		30.7677	30.6596		69.2075	119.552		63.2885	80.0983		1.38972	2.98042
HUG1	10.7624	20.543		5.6633	10.3149		10.922	12.4406		2.40474	17.2684		2.2728	0.804383		2.53747	2.39694
HUL4	12.0066	38.7151		7.78432	17.5042		7.5668	15.0898		4.15859	37.8419		0.994093	7.96038		1.36156	1.01281
HUL5	29.8664	65.5675		40.1334	47.5363		56.7273	120.292		16.2393	31.9605		34.2725	33.0553		9.66872	10.5026
HUR1	19.9932	10.4353		10.5694	10.3768		2.1078	3.31487		15.048	9.9929		5.40557	6.34495		1.00829	1.16957
HUT1	36.4842	24.4017		38.5529	26.5737		41.3467	28.0968		13.4652	2.86525		22.8614	8.85812		4.78127	4.4524
HVG1	12.1995	12.7081		24.188	13.1462		11.2368	11.3035		5.48708	7.93955		18.3835	5.17967		5.41412	3.62196
HXK1	201.538	1026.85		160.62	778.533		723.53	1472.91		70.3174	372.901		26.2391	330.383		453.117	147.389
HXK2	1080.42	1762.68		899.298	1788.32		804.934	1337.21		553.777	833.628		484.443	935.373		185.941	71.7105
HXT1	171.488	121.64		156.874	164.441		114.204	127.736		63.4815	29.8603		65.308	36.0624		14.3327	26.6516
HXT10	0.93285	0.182456		0.370145	0.244987		0.125885	0		1.8657	0.238338		0.178684	0.0914133		0.109106	0
HXT11	0.314123	0.0856621		0.212031	0.0935595		0.222016	0.129091		0.303826	0.171324		0.245455	0.0929605		0.200347	0.223593
HXT12	2.56229	3.6137		0.536638	0.902799		0.468995	0.682036		2.09451	3.26174		0.300078	0.615162		0.0835564	0.590692
HXT13	0.115259	0		0	0.100939		0	0		0.230517	0		0	0.0716322		0	0
HXT14	0	0.168179		0	0.0397407		0.064392	0.126462		0	0.236368		0	0.0348464		0.11153	0.117539
HXT15	0.310832	0.0571081		0.766663	0.689061		0.156631	0.1517		0.2635	0.114216		0.46102	0.447351		0.141933	0.155009
HXT17	0.584009	0.350636		0	0.498953		0.44304	0.173574		0.537898	0.473851		0	0.159766		0.0956175	0.0409512
HXT2	186.375	64.1267		218.405	98.5123		246.163	20.2146		176.993	26.7698		172.842	71.7224		103.228	15.0191
HXT3	142.19	286.958		69.8442	126.707		87.7704	111.816		66.9889	119.216		35.1712	31.5912		37.0859	24.174
HXT4	33.1326	255.115		5.53259	92.6622		56.7119	62.5572		12.0541	196.158		2.58134	44.3028		42.826	12.3244
HXT5	10.8162	5.41078		6.55544	7.2331		5.24884	7.43653		9.2627	3.6794		0.193472	1.10408		1.15234	3.55637
HXT6	0.235196	0.125348		0.136675	0.233653		0.89946	0		0.271689	0.250696		0.236728	0.0501249		0.653798	0
HXT7	432.094	625.878		443.936	664.65		1400.14	242.68		127.74	336.914		129.247	132.359		955.12	102.553
HXT8	0.119938	0.354882		0.0344813	0.456422		0	0.320458		0.239876	0.334021		0.0597233	0.334892		0	0.162938
HXT9	0.587687	0.843384		0.675012	0.566376		0.274384	0.325273		0.433162	0.728362		0.622758	0.209442		0.181186	0.125745
HYM1	13.8037	34.9291		8.68895	21.7982		7.71465	17.7285		6.56059	28.7119		6.09815	11.1258		2.4634	3.22775
HYP2	1731.09	1130.64		4839.29	2918.41		538.033	450.298		1769.94	992.918		3974.69	2163.3		87.359	214.052
HYR1	362.441	438.848		434.782	395.88		848.631	1018.77		365.777	418.254		529.076	489.702		104.97	215.466
IAH1	52.749	39.4027		54.4058	73.0056		45.715	47.2308		24.0879	15.9156		35.4426	27.8247		5.62928	7.19178
IBD2	52.5275	30.8945		54.6197	54.2859		37.0431	42.7126		23.4675	8.25597		7.85177	10.0789		3.74007	3.17432
ICE2	126.217	89.733		125.19	119.103		142.865	154.777		70.3825	19.3474		26.3918	31.631		45.4015	92.8688
ICL1	39.19	59.2256		18.7773	27.6606		29.8213	24.1344		15.0625	37.5868		5.62679	2.17577		1.899	5.24646
ICL2	54.3058	50.8628		34.193	26.8576		44.8608	38.2451		28.7025	7.27714		36.5673	16.1087		3.89795	4.22873
ICP55	32.7399	39.2472		26.8459	41.686		37.2554	40.8072		10.6282	10.6463		14.8848	4.7434		0.762156	11.7088
ICS2	49.59	41.1788		27.4066	32.4026		20.5597	18.9027		28.0706	17.474		17.8152	11.1611		3.94324	5.23834
ICS3	4.61811	2.25288		1.22168	1.54462		4.08171	1.78708		2.7429	1.59702		1.17839	1.1724		0.423424	0.311608
ICT1	6.01322	1.67667		7.53697	5.01903		0.729448	0.636836		6.30341	1.76085		6.94388	3.7947		0.132363	0.645281
ICY1	123.822	209.699		70.9565	126.876		84.587	160.804		83.6288	81.4965		42.1646	3.85462		14.0752	39.2301
ICY2	64.059	123.38		44.3499	69.0469		57.4025	83.0342		28.5044	63.6243		34.163	9.33267		6.40384	18.7345
IDH1	922.745	406.959		81.5463	202.146		468.814	198.156		876.203	317.919		50.8531	160.431		131.7	45.3206
IDH2	465.484	263.478		577.26	378.768		269.034	192.442		122.941	183.909		204.361	136.568		18.0841	56.8
IDI1	85.9816	80.8882		103.812	95.5451		60.1337	84.4742		36.2098	7.90182		28.4901	24.3139		12.535	14.739
IDP1	388.878	590.217		557.177	571.424		225.648	352.779		122.178	149.537		199.591	242.809		41.1168	51.6512
IDP2	8.26422	4.82161		6.47403	5.25575		9.96435	8.3809		2.85363	3.61486		5.10806	3.67847		0.465918	0.657199
IDP3	9.74517	24.364		7.35627	16.3001		10.012	22.9805		2.32899	7.39948		0.974822	2.51483		2.83496	3.16283
IDS2	70.6973	34.1882		112.107	80.289		78.1213	56.4378		22.1073	14.3269		36.4538	12.9424		2.13718	8.11783
IES1	65.5704	84.5138		52.9379	70.4921		62.5497	76.0086		15.1835	3.43846		14.7497	4.33269		11.6672	12.7939
IES3	63.8889	62.9004		72.9128	64.1231		50.3721	37.9108		15.9953	50.4328		33.5685	20.0217		5.50394	2.53777
IES5	30.5443	186.338		26.9676	83.7396		40.0665	131.497		9.91776	65.6426		18.6229	1.51274		6.60844	47.8422
IFA38	58.2229	32.2483		62.0576	47.6418		41.7082	22.2205		40.5367	6.41373		41.0277	15.018		10.57	5.06426
IFH1	74.2873	117.266		18.7308	36.1049		56.0024	89.9617		60.9246	87.8729		26.4092	34.2994		1.20257	20.1099
IFM1	15.5727	9.7649		8.00474	11.3403		9.54573	10.8066		6.74637	6.56276		0.547865	1.56632		1.65229	2.13935
IGO1	110.522	164.357		82.9383	137.246		72.9419	103.171		34.7576	47.3542		22.2253	57.8991		20.4735	24.7493
IGO2	72.1497	77.3411		69.8086	76.3231		57.1693	59.371		26.3218	19.4931		26.4412	18.453		3.64733	8.71824
IKI1	24.6606	27.0318		35.0676	26.5383		17.1373	22.2367		6.74677	12.3353		10.0346	5.72372		6.7289	7.54936
IKI3	121.515	96.8114		117.49	119.911		74.3899	83.3131		45.21	6.86978		46.64	37.1818		14.5376	1.63266
IKS1	33.4907	92.7986		8.43145	38.3975		41.6491	77.1897		19.9897	23.8612		1.00309	14.7966		9.36901	8.33287
ILM1	214.716	60.2518		158.746	105.944		151.912	58.8901		32.502	14.9122		48.2689	22.4782		5.74093	3.56521
ILS1	364.629	517.475		152.082	271.145		408.098	448.707		209.059	224.672		4.12486	123.641		77.4771	38.3169
ILV1	896.342	330.204		791.297	539.555		809.934	314.014		165.622	53.8129		343.642	144.555		113.474	35.3157
ILV2	692.15	1119.01		671.885	1028.94		521.656	418.726		215.451	375.598		476.623	525.249		109.052	61.2922
ILV3	681.587	495.566		1313.78	608.771		1021.73	899.311		357.871	142.693		1383.87	375.993		355.591	447.288
ILV5	1466.13	947.319		2662.82	1421.94		431.398	191.533		1029.07	639.29		2160.18	1096.03		51.8864	61.9231
ILV6	479.419	413.627		506.106	481.991		397.878	261.006		72.7881	204.24		118.028	125.661		16.0082	28.3897
IMA1	3.82902	7.31655		4.49327	8.36262		4.35178	5.31925		3.82636	5.16873		1.95154	4.73941		1.61298	0.862393
IMA2	21.6553	41.6995		21.2423	31.1451		22.3992	30.5386		8.17388	11.5359		9.92913	5.99595		3.3974	8.40688
IMA3	5.08913	2.79176		5.78679	4.53886		0.388338	0.267507		4.61238	3.08819		5.0124	3.65726		0.389335	0.255276
IMA5	7.32028	1.40751		9.67888	5.31537		9.89185	2.45382		4.08807	1.24165		5.63075	2.21921		1.72735	0.180458
IMD1	38.746	8.34585		15.2395	9.97754		22.9502	5.39422		24.954	7.13302		3.81818	4.91836		7.17158	0.886148
IMD2	1.35152	0		0.25736	0.105479		0	0		1.66438	0		0.224167	0.166854		0	0
IMD3	195.989	66.9485		200.042	128.402		354.194	92.789		65.9779	46.0075		62.3634	80.4597		15.6277	2.68199
IMD4	174.7	94.5147		368.872	250.343		110.91	54.8248		154.377	58.9597		267.837	158.752		18.4472	7.7252
IME1	2.1675	1.77177		2.29255	1.99874		2.26388	1.58856		0.712679	1.1851		0.650902	0.446099		0.441791	0.495249
IME2	6.49536	3.98204		5.84715	4.74654		5.01415	4.43493		1.37171	2.85255		0.477197	0.452807		1.4006	0.873695
IME4	3.20223	2.68802		4.10135	4.41598		0.536272	0.973054		1.95048	2.85817		3.82295	3.10017		0.465138	0.525973
IMG1	35.6893	42.5071		111.294	74.118		9.16612	14.2976		34.7474	43.1411		85.0819	55.3341		1.91793	8.2514
IMG2	161.512	68.9032		188.028	137.924		118.64	78.6344		60.0945	21.8299		100.329	36.5206		10.2465	27.0448
IMH1	185.414	164.267		23.3892	56.1731		50.5088	75.2638		169.676	139.065		7.98753	23.3027		16.8062	29.1347
IML1	29.3408	24.3347		13.3191	16.0669		19.4667	14.8576		16.3822	20.108		5.49654	3.698		2.48181	1.0593
IML2	31.8433	95.3646		28.8438	61.7965		46.3225	69.0836		4.92627	61.4902		3.29338	16.758		15.0446	9.40906
IML3	2.44512	4.28648		3.68334	9.49052		1.2822	4.03991		1.2935	3.54611		3.19186	7.16529		0.912771	1.48231
IMP1	86.2153	70.0459		78.3503	75.2735		92.6168	81.5594		18.6198	14.05		16.8396	11.6964		8.88041	18.593
IMP2	15.1157	19.8246		17.9678	16.0246		13.3169	17.9747		5.49309	2.37802		6.9378	0.486747		4.13271	3.98569
IMP2'	61.6735	144.188		93.2799	135.48		132.121	272.789		46.2789	112.297		10.3335	54.5902		26.8108	60.8267
IMP3	30.7714	35.3115		18.3134	22.3742		10.1444	10.7165		14.3962	15.709		7.22655	10.3281		1.67884	1.90917
IMP4	64.4669	67.7114		78.6599	83.4143		35.634	36.3429		30.9147	24.1941		62.1086	46.0193		2.24282	8.79833
INH1	104.488	209.149		199.753	344.14		189.87	272.524		104.899	226.171		139.196	103.697		18.0215	84.6897
INM1	43.8639	149.903		51.2734	104.072		33.9492	100.761		5.41218	45.8885		10.4148	43.0432		3.52817	31.129
INM2	39.5487	53.2243		45.1504	42.0724		37.8314	70.4392		10.2187	24.9141		18.8388	10.7138		3.85562	3.68378
INN1	33.2195	32.4935		23.3541	31.3049		43.2892	32.0229		5.86535	4.90305		6.93506	6.36422		1.77613	8.21232
INO1	7.2646	1.51192		6.45815	7.45528		23.9829	2.511		11.379	1.17652		1.26117	1.44544		19.4921	0.182811
INO2	14.2433	12.7409		11.1399	17.1749		11.953	13.3699		1.99127	8.67603		5.21448	7.1191		2.84204	2.642
INO4	64.4094	81.1165		66.4945	68.6113		92.4875	110.985		31.0654	49.5558		26.5631	24.9612		45.4594	23.6947
INO80	36.7707	45.9513		43.1033	56.2605		33.8966	49.2998		4.76912	11.2044		6.70927	19.3618		1.37307	10.1696
INP1	14.2319	10.7886		18.2715	11.1779		13.1581	14.848		7.32823	7.52981		14.5824	3.65783		4.36798	3.63472
INP2	33.0329	14.6379		18.4105	18.7812		17.3776	12.8214		14.0869	10.2889		8.89727	4.15312		2.74443	1.7654
INP51	36.3803	27.9245		27.3953	27.7695		15.0876	15.2301		17.1973	8.97088		10.9586	11.6614		1.62395	0.576234
INP52	31.638	34.0878		20.777	28.1086		18.1457	31.3954		9.75852	8.78394		3.2913	4.41027		1.62377	10.4055
INP53	35.3524	35.3684		50.2191	42.7397		56.2641	53.2339		4.17743	13.0005		17.2098	11.3748		12.5267	17.2014
INP54	19.1124	25.8881		38.8802	36.0333		2.51083	5.28063		14.9309	20.8602		33.1417	28.2415		1.26879	4.68671
IOC2	98.7626	108.116		46.5535	47.1801		80.5531	104.952		67.4421	51.3775		59.4586	43.2284		14.3353	23.2
IOC3	59.0307	47.7251		73.9419	63.6353		52.7041	72.5608		18.6279	18.8061		12.4547	4.02811		2.16627	8.85079
IOC4	62.2536	59.2183		90.251	77.6028		61.514	63.4892		28.8623	28.5737		2.75948	10.5286		7.09954	8.95987
IPI1	33.4991	41.4545		48.9025	39.5209		54.925	47.36		14.6599	22.6998		12.0946	10.2526		4.43513	1.4503
IPI3	57.1016	37.668		125.11	84.5503		24.3381	17.0531		65.7785	32.471		94.6611	59.9106		6.37096	6.74163
IPK1	26.7022	12.5559		35.863	27.824		12.9919	16.1219		11.6795	2.67102		10.8951	10.8051		0.685747	1.14053
IPL1	19.4129	6.03274		29.2108	13.7934		26.5416	8.69303		8.99076	5.03317		9.22328	7.62601		8.06459	0.363535
IPP1	3199.09	3802.08		2260.78	2535.23		2080.04	2063.61		1415.61	1480.02		1305.06	498.128		537.202	692.343
IPT1	58.6705	23.3276		41.0709	36.2167		66.7479	35.0144		8.47252	16.2544		19.3733	13.1652		17.2082	2.01045
IQG1	29.0504	32.8988		29.7551	28.4793		26.5431	23.6815		11.4615	7.63302		5.20339	2.66382		5.13137	6.26613
IRA1	75.9456	82.1518		67.2339	66.4791		131.059	159.447		56.4564	65.993		79.9329	69.0669		19.3622	39.1282
IRA2	114.734	135.423		88.5101	100.283		76.1722	85.6923		25.0026	60.1589		24.9729	14.994		3.61066	17.7767
IRC10	7.08247	2.28574		10.387	6.1178		4.94775	4.1448		1.50429	1.80053		2.19887	1.32059		2.11797	0.451571
IRC11	13.7917	21.3476		13.8017	20.955		11.6646	31.4925		4.2552	7.83677		2.09659	3.0768		2.44211	14.4075
IRC14	8.24384	12.7413		9.17643	16.3869		3.49344	8.91298		8.98375	5.15923		7.45095	12.2102		1.36122	0.533216
IRC15	11.2752	25.1874		11.0044	20.1062		9.55314	24.694		2.54651	19.2409		2.88157	3.96545		3.0463	0.773412
IRC16	1.25664	0.340605		0.2406	0.239087		0.212891	0		1.33313	0.345505		0.082859	0.156409		0.246492	0
IRC18	0	0		0.103444	0.055838		0.064392	0		0	0		0.17917	0.0811482		0.11153	0
IRC19	13.9658	9.87389		18.4737	12.9831		16.5642	14.9348		4.9698	5.22183		14.27	3.69313		2.85709	3.49921
IRC2	3.18347	0.225287		5.73084	2.54798		1.3758	0.669792		1.69011	0.263428		3.11109	1.59841		0.153779	0.12176
IRC20	34.3662	37.7904		36.6184	33.8927		33.6147	46.6261		8.95076	21.1629		21.418	6.51778		6.94182	11.3285
IRC21	40.1818	23.6233		65.874	43.0963		15.5629	12.6855		19.4796	17.066		31.1386	24.8651		3.16947	3.56122
IRC22	132.441	105.49		147.939	131.875		139.811	104.188		34.238	21.5203		61.2214	24.0848		21.7111	24.3833
IRC23	43.2546	45.8702		40.7664	50.3046		33.9076	44.8891		11.9305	26.4888		12.557	7.76572		7.0154	10.2615
IRC24	40.1876	52.4647		95.5736	73.9885		24.4681	32.4909		27.0116	37.2818		56.7391	38.889		7.70712	5.97035
IRC25	49.1286	38.4488		60.6659	55.8111		25.3962	20.5145		15.096	22.4979		37.7082	28.5785		0.69684	1.96578
IRC3	12.5047	32.0822		18.4601	16.095		11.3059	20.3024		3.24388	33.1715		11.3658	1.05079		3.89341	12.6526
IRC5	40.0043	20.2485		63.3724	34.4459		19.8508	12.325		19.2638	18.5523		35.128	19.6022		2.00299	2.08932
IRC6	18.172	19.1918		26.5373	23.619		20.542	38.4302		6.56954	7.11085		12.0169	5.11195		5.60425	11.9821
IRC7	68.1333	97.6269		50.8569	96.4949		56.4772	78.0533		20.9065	28.799		18.6001	31.4985		13.9635	15.9309
IRC8	8.79254	9.39502		8.99268	13.6109		7.0042	9.15032		2.74805	6.86239		4.77899	5.50062		0.64744	0.757895
IRC9	40.0263	30.7043		65.2	40.9616		1.57955	2.18529		26.6845	19.204		56.6144	36.4485		0.173384	1.21366
IRE1	52.1262	45.6071		19.4771	27.3445		39.6036	38.6135		31.329	23.79		10.1465	11.0616		5.99183	2.40727
IRR1	77.1267	26.0775		27.2737	20.1383		50.8344	19.6682		60.103	9.1213		27.0205	16.6663		8.7021	4.36376
IRS4	19.1888	12.2726		11.9605	10.1958		10.1638	11.2324		13.4031	9.14039		7.93199	1.9041		3.27996	2.34213
ISA1	133.187	80.5038		128.303	114.398		100.544	53.2262		56.4968	19.3969		65.6417	37.5939		15.1426	9.18667
ISA2	144.779	212.601		193.534	206.163		152.818	192.517		63.965	84.4916		68.7902	28.7529		17.2237	20.8125
ISC1	23.7133	8.23584		25.2713	14.3971		24.1732	13.3981		6.20413	5.68555		9.57353	5.85325		6.26781	1.92966
ISD11	7.05958	4.09767		2.06772	3.1787		0.626177	0.569438		6.86707	4.25535		1.91216	2.20308		0.267146	0.145132
ISF1	4.34606	9.66881		1.0624	4.95144		16.0149	3.59474		2.48094	9.98328		0.429485	1.3297		13.7257	0.22987
ISM1	21.3419	19.8562		12.8034	20.9256		20.7637	18.9824		8.12381	13.3183		4.89905	3.29563		1.29446	5.40647
ISN1	32.8694	54.8719		31.8276	28.9702		22.488	42.8496		21.6626	14.0535		15.7845	2.32438		9.14174	16.5117
ISR1	31.6314	16.5157		13.5206	13.7598		26.3812	10.4057		12.5011	8.83376		7.16845	5.25505		4.39645	2.23692
IST1	28.7872	46.562		36.9367	38.829		11.3914	25.9302		15.77	25.8311		10.2648	20.3912		4.83706	12.0076
IST2	125.025	81.107		234.212	123.557		186.012	147.818		58.8871	33.1117		156.244	51.0908		49.0254	48.2599
IST3	21.7452	18.0874		27.9488	28.443		8.99593	11.1447		12.8125	8.29984		15.2382	17.9721		1.15845	2.40517
ISU1	19.2534	28.5502		11.3575	16.5171		7.56393	6.80295		9.76765	21.0099		4.58844	8.80862		2.48347	1.07092
ISU2	13.7544	7.07392		19.0951	9.77315		9.68335	9.98549		12.7988	2.98274		6.69808	4.10156		1.51557	3.24096
ISW1	115.563	75.5055		85.2855	80.0501		45.832	26.9108		53.2919	43.4638		59.5867	40.1686		16.0604	3.43042
ISW2	60.1646	51.1611		19.6769	29.796		36.3413	30.0063		40.0733	21.2971		2.19429	3.84951		6.39071	5.43582
ISY1	43.2159	58.768		70.9401	76.9739		30.4554	44.85		21.3471	37.0674		29.2978	33.1179		3.55091	10.4467
ITC1	69.3885	79.2369		47.6643	45.1124		73.8565	113.135		44.3202	46.7971		57.3998	41.9004		5.42447	36.305
ITR1	164.291	122.681		201.259	177.548		236.507	103.713		40.1416	52.6129		72.6979	27.7509		63.2091	23.3275
ITR2	141.64	89.8542		121.937	93.0158		123.462	78.3768		41.547	46.1373		22.6394	14.9749		15.673	21.4338
ITT1	15.6924	36.9118		10.5752	27.3172		10.0583	13.2836		4.67386	10.9569		6.42317	16.5918		1.74934	2.93705
IVY1	46.9651	60.1164		57.8398	89.5186		62.5315	75.059		24.5209	24.0827		33.9663	24.7792		13.2115	29.3632
IWR1	31.7027	60.1538		18.0518	25.5403		15.1678	26.0505		11.0051	48.8938		8.68336	4.70777		2.37689	1.15608
IXR1	47.8895	28.0555		46.7485	32.4248		59.4579	41.0802		21.7478	18.9932		26.6677	16.3779		10.6722	2.15297
IZH1	40.9761	17.5441		53.5989	27.8446		3.74761	3.22981		33.7474	18.601		41.4785	24.4775		0.951616	2.56622
IZH2	64.449	54.6157		44.2566	26.9763		40.6956	48.1251		37.5191	10.5612		54.0926	19.5808		12.693	20.9046
IZH3	40.8559	48.9106		18.232	25.1492		22.7629	34.8746		34.9105	15.1068		18.663	5.35858		3.38931	3.90985
IZH4	7.02331	1.13245		8.91114	4.61345		0.98801	0.177518		10.5791	1.1872		6.6946	3.81796		0.170004	0.195639
JAC1	14.1543	29.0528		14.0878	18.0478		1.38481	3.87234		10.0364	25.0883		12.3999	13.75		0.744585	3.31619
JEM1	69.7165	23.5375		56.5373	35.7793		37.7415	18.4937		23.8199	6.08619		18.8449	14.5032		2.14214	3.5421
JEN1	56.5331	46.1548		31.7119	33.5362		37.2998	20.7822		18.0118	16.5144		13.702	4.49992		7.79688	5.25652
JHD1	22.7408	27.1168		9.65227	14.3143		20.9896	15.4413		15.5483	22.7087		2.54317	3.90831		4.34193	2.32195
JHD2	21.0401	25.9172		17.8684	20.9613		9.70318	17.9641		9.28046	8.52177		4.10574	5.78852		2.80354	5.94224
JID1	8.85105	11.6041		11.0768	18.0894		9.04318	26.1302		3.47868	10.3484		3.33248	4.5836		3.0168	3.71869
JIP3	1.77066	1.30795		0.322124	0.899667		0.14415	0.14586		1.43855	1.60815		0.328179	0.654324		0.138722	0.145283
JIP4	29.9973	41.769		17.3249	35.7655		39.5674	65.6718		10.3343	16.7672		2.55592	11.7754		10.0706	12.6741
JIP5	261.57	354.66		212.541	287.927		203.703	212.877		59.7231	79.1335		63.7337	77.7883		25.841	13.1414
JJJ1	160.718	161.415		71.926	107.306		134.296	129.44		73.8195	84.0707		28.8544	31.5107		7.19768	12.176
JJJ2	73.0277	41.0884		11.2566	21.496		28.5053	23.829		59.8244	22.7079		8.02628	8.20302		4.64305	7.61058
JJJ3	45.7618	34.1083		42.5262	48.7646		48.6047	42.4432		16.5902	22.7688		17.0584	4.12017		8.72082	10.2507
JLP1	4.47818	10.5781		3.54708	7.52637		5.17534	7.00644		0.809937	5.57498		1.23741	1.91795		0.231853	0.939446
JLP2	12.8508	11.45		6.29528	6.48152		8.24938	6.88598		9.37542	9.90037		2.80707	1.96776		2.30982	0.879332
JNM1	30.6471	34.5005		31.0798	34.6991		18.3233	23.3206		5.21499	10.4285		8.68218	13.3418		2.81382	5.54471
JSN1	6.75939	6.3763		1.26337	5.21269		1.95765	4.3731		5.36457	4.94482		0.585695	2.23289		0.336144	1.53736
KAE1	142.75	78.9227		141.187	114.514		116.401	93.0218		16.7878	11.0113		34.4601	9.2993		12.7981	17.1803
KAP104	66.5203	91.7261		58.6029	95.4087		52.3081	79.9895		17.6904	9.2016		27.9835	33.6491		4.32189	20.5363
KAP114	57.1073	47.0518		56.9344	45.1881		51.461	32.9452		12.7502	32.5619		29.19	10.2645		9.13033	3.75844
KAP120	41.5523	21.9662		19.3633	19.7171		31.4504	19.3097		20.8538	3.92748		6.02136	5.93367		1.32561	4.55859
KAP122	26.465	9.70116		12.2399	9.74256		7.78053	9.00486		17.5425	8.06017		2.99253	2.85403		1.21937	4.44956
KAP123	109.542	82.3665		87.5193	71.2706		58.457	58.653		45.3057	24.4571		19.1828	10.9202		4.6653	24.8944
KAP95	56.3361	42.4129		54.309	41.902		31.8527	48.2437		39.4849	29.8632		17.2378	4.86627		5.37703	28.2053
KAR1	29.3067	13.7159		25.0749	17.8492		23.9913	18.072		6.53764	9.24552		3.97513	6.01886		0.922329	6.00029
KAR2	411.517	535.616		394.43	433.564		552.464	386.788		227.229	128.135		216.224	22.9413		159.877	95.1617
KAR3	45.2786	12.9013		32.3819	24.0672		29.8349	9.57683		9.77441	10.0688		6.89561	3.27351		3.56981	0.927034
KAR4	26.9921	72.1232		21.1348	46.1612		18.5368	100.955		11.902	11.3044		12.5083	15.7093		7.7537	55.4453
KAR5	20.5742	52.0617		18.2328	26.3397		10.5116	28.0081		7.11213	24.1016		1.12535	7.46314		0.797855	8.06872
KAR9	77.9704	29.8938		72.3045	52.7518		93.9495	21.7209		17.3208	10.6686		34.6249	13.1506		14.2989	5.90235
KCC4	41.9612	2.06442		53.2982	16.36		28.1121	2.35697		13.9666	1.38985		10.5218	14.9731		1.39374	0.187004
KCS1	28.7645	17.0742		50.7408	23.763		18.8664	21.0934		13.5711	11.8099		17.3438	7.43807		7.80689	6.19653
KDX1	4.30258	2.09429		6.11329	3.72465		1.32488	1.29117		2.62392	2.13221		4.68875	2.41982		0.343045	0.440184
KEG1	31.6221	18.6887		37.5038	28.1701		20.5639	15.1831		19.3295	9.47028		15.923	9.87594		4.29494	2.09299
KEI1	68.0533	16.9525		81.5933	43.8822		65.1185	32.5988		30.1833	14.2327		32.2393	12.99		13.6041	12.1147
KEL1	91.2398	52.372		39.1721	46.8038		52.5556	42.8977		42.4447	21.0244		8.23132	0.726641		7.45346	13.2989
KEL2	61.2911	38.5665		29.9483	38.4455		93.6492	61.1422		57.5824	23.6365		25.1896	38.0965		19.0791	10.2707
KEL3	69.2278	61.8857		61.6821	53.2337		67.1965	64.1502		18.3011	8.33712		19.6081	11.0231		11.2261	26.7839
KEM1	248.919	199.061		288.242	268.825		385.006	311.55		150.565	104.3		74.5613	68.8443		28.5151	67.2843
KES1	35.9269	36.9085		19.6322	23.4571		9.14608	9.28584		19.812	27.9223		10.5473	12.862		0.707215	1.29075
KEX1	59.3109	33.8077		61.0355	45.0119		27.9749	20.7705		24.8636	20.252		38.8693	21.8168		2.45562	5.14343
KEX2	35.3584	19.0975		69.1906	53.3922		3.25511	3.68302		33.1315	12.0168		61.7665	43.4676		1.00736	1.94909
KGD1	126.525	281.311		237.849	277.872		42.3579	66.5213		116.814	302.766		183.558	198.389		2.5229	10.4575
KGD2	90.4313	163.144		104.051	158.013		100.293	187.033		13.949	38.1744		14.0739	41.6538		10.4554	6.88997
KHA1	23.7173	19.1059		20.8272	15.9856		19.0754	23.5651		5.03572	1.97481		8.43347	5.44736		2.93487	7.48498
KIC1	16.6642	24.857		37.2067	36.815		15.3915	23.6063		10.4372	18.351		19.9515	16.2948		0.790595	1.43742
KIN1	38.0062	45.7511		35.437	44.9945		16.623	24.7917		16.7055	17.2057		19.6885	24.0513		2.04191	5.74762
KIN2	44.0927	49.5856		38.5997	38.0098		45.0203	54.5375		20.5025	7.21509		27.0416	12.2312		6.18178	15.8502
KIN28	22.5737	14.8638		15.638	13.9732		11.2905	16.9034		13.9881	11.1181		7.8612	0.601963		4.12329	6.81229
KIN3	12.9864	15.2336		23.8795	21.4311		14.6992	35.1533		7.60614	13.536		15.4207	4.36664		6.38132	14.1294
KIN4	50.6186	17.2389		79.1395	52.4056		31.3109	15.1584		48.239	5.39336		53.6917	27.1882		1.61467	1.52747
KIN82	23.751	65.1271		24.053	47.1237		32.3717	54.61		3.4038	22.6664		3.26851	7.47598		15.3109	7.46399
KIP1	20.7636	2.33524		21.5488	9.26571		16.955	5.25441		6.89733	1.62159		8.01109	5.7805		4.69147	1.87884
KIP2	21.7592	12.8393		26.9404	17.5344		12.6012	9.40176		8.67136	3.89125		12.9556	8.3084		2.1403	5.22863
KIP3	40.608	15.5102		57.3085	18.4852		41.1949	39.2736		32.4597	10.795		96.9762	25.1952		23.1208	27.5535
KKQ8	51.6612	81.4795		46.0047	68.498		35.7993	37.44		19.3045	21.5076		31.4067	30.2519		4.99462	3.1768
KNH1	10.9643	5.91123		13.2645	8.96849		12.4212	5.8461		4.7742	4.29623		3.84036	2.35019		4.66598	0.715966
KNS1	1.02739	2.06325		0.563493	0.966417		0.524356	0.770879		0.966481	1.74779		0.523392	0.333802		0.546243	0.0982766
KOG1	20.5912	13.4789		44.558	29.8816		9.25623	13.4068		10.6781	3.48191		23.5438	16.0373		3.33224	4.69386
KRE1	172.474	151.123		342.733	242.758		124.815	138.493		65.6166	77.6636		88.434	90.9748		41.8975	8.77334
KRE11	22.7589	22.1126		13.4949	12.2958		19.4797	21.9595		15.5612	16.6394		20.9387	7.82597		1.67108	3.95011
KRE2	123.743	212.659		83.1153	101.337		94.3401	125.916		49.8425	62.6209		20.5887	8.54954		5.45305	38.4731
KRE27	131.296	115.555		158.794	136.677		105.028	119.485		34.8122	26.116		29.1853	21.8703		9.5169	18.6328
KRE28	10.0958	13.2688		7.51521	9.04729		6.83789	7.48508		2.14705	7.994		2.93373	2.10618		0.790422	2.51858
KRE29	1.0225	2.89859		0.316708	0.661712		0.177796	0.632173		1.23437	2.91602		0.150781	0.37155		0.019596	0.526903
KRE33	86.89	61.855		72.3263	53.4461		61.4601	66.4146		47.4235	11.6726		49.6049	14.1109		14.2297	31.6558
KRE5	50.7353	40.0955		49.5498	44.7045		42.6775	43.8109		11.3899	10.0829		25.4246	8.48211		6.69694	3.09457
KRE6	118.518	47.2487		153.391	113.764		125.981	75.0871		46.5761	13.5546		30.2416	12.2558		1.81455	14.8117
KRE9	131.488	145.455		94.1433	107.754		56.4923	56.3857		54.3376	74.674		29.7072	49.5015		11.5536	9.51794
KRI1	285.126	566.772		130.424	206.498		210.129	343.979		173.816	351.016		60.4934	79.9436		15.0672	77.6162
KRR1	228.406	219.121		165.218	190.624		175.364	192.15		42.189	91.044		30.0706	17.8899		33.2567	33.6823
KRS1	122.26	417.129		36.3996	80.4563		39.9169	289.853		88.4103	651.248		3.6431	50.0781		9.98511	441.926
KSH1	138.574	197.861		208.318	242.112		151.311	179.113		70.7875	93.9647		80.275	66.7483		17.6584	34.3487
KSP1	65.5359	149.4		50.9418	73.4447		94.9498	134.296		27.714	21.4857		19.0306	29.6382		7.18648	16.4503
KSS1	5.63384	4.2828		4.78712	8.95269		2.5046	5.49383		2.21178	3.02855		2.66294	4.7342		0.730106	1.23215
KTI11	3.10725	3.46778		0.972317	1.49675		0.965504	1.24683		2.74981	3.66502		0.771883	0.733357		0.645787	0.270097
KTI12	154.594	170.745		94.4121	135.176		111.165	105.834		47.523	59.2573		30.6125	30.9949		26.4651	10.0619
KTR1	146.071	52.3714		71.1585	65.4353		133.427	45.3764		43.2995	7.94928		22.1944	19.6985		14.5052	9.26325
KTR2	18.1397	10.964		28.5998	28.1082		6.09708	7.09148		19.3435	4.57278		22.7737	18.8387		0.619652	3.0574
KTR3	9.45418	6.33181		3.74285	6.69743		1.40029	1.63716		7.50278	6.43902		2.64733	4.54274		0.713172	0.650678
KTR4	107.189	110.64		55.4351	71.7487		88.7099	113.916		54.0824	56.5205		22.3721	24.5444		14.3285	23.9183
KTR5	135.906	29.7039		82.9462	44.6098		19.2068	3.06893		91.8285	31.5473		63.3745	39.1338		3.09447	0.696422
KTR6	112.715	73.4307		197.516	107.712		68.3254	29.9698		68.2463	77.6814		135.134	67.6686		3.91982	7.52419
KTR7	61.8289	62.7728		62.2474	74.197		43.6125	35.8827		22.676	23.517		37.6267	32.5065		4.91429	10.1804
KXD1	31.4892	34.3695		27.993	30.394		26.7677	23.4781		5.27423	9.47615		5.18369	4.2189		3.05038	3.61584
LAA1	41.1681	53.5025		27.7067	30.3776		12.2356	19.001		34.9369	48.8554		10.3232	12.4675		1.04407	2.91404
LAC1	52.9839	27.0266		59.8269	39.082		51.4717	48.7192		8.64377	14.5512		44.1229	11.9961		15.899	20.554
LAG1	341.67	231.756		226.178	279.68		373.3	235.934		71.4084	91.5919		58.4972	21.9036		88.5235	68.4129
LAG2	11.9739	10.4237		7.61377	10.0879		15.9338	14.3366		4.05077	4.51964		1.96632	4.66966		2.16412	5.02769
LAP2	107.332	127.921		95.229	111.196		79.4417	79.9374		41.5366	26.5794		67.1318	30.3617		14.6823	21.3454
LAP3	143.799	264.986		60.9478	100.807		51.081	55.2462		102.476	209.594		29.2109	45.1804		3.31063	8.99259
LAP4	80.2505	220.818		50.075	94.2975		90.4364	209.786		39.4123	76.9903		9.84165	38.6614		16.1863	50.8605
LAS1	134.688	155.97		29.9259	60.9244		82.7227	68.5058		84.6543	70.4262		2.90629	18.9776		11.6129	10.0925
LAS17	112.26	114.487		96.8019	111.93		117.682	144.664		23.435	51.8832		25.4274	19.1256		16.6957	8.3227
LAS21	44.0036	39.3238		42.2832	35.0395		56.8036	36.7683		16.3539	5.20883		18.1017	13.264		8.20468	5.2684
LAT1	559.598	692.464		498.033	586.159		513.315	490.417		141.657	105.804		206.402	107.925		97.5666	6.78211
LCB1	170.517	134.851		169.104	163.431		142.56	175.17		48.3247	28.5193		21.3982	4.95671		38.7361	32.8544
LCB2	355.36	304.475		171.691	139.496		165.01	194.157		292.331	161.973		153.349	66.9885		46.8343	41.8066
LCB3	276.544	164.362		408.538	352.178		92.6034	62.6707		182	130.15		265.517	239.036		13.8508	10.8387
LCB4	66.55	82.4528		59.6163	91.2196		79.6061	75.6441		7.70255	13.0742		32.0097	31.8084		9.66222	8.39903
LCB5	52.9336	43.0806		28.9608	28.6462		41.2812	46.4726		23.7198	18.2486		19.3144	15.4031		4.45707	7.72393
LCD1	27.304	15.7574		28.9259	18.1028		21.7812	16.5926		6.9188	2.17775		9.97246	2.85282		3.54297	6.66318
LCL3	71.3732	40.4654		43.6568	49.1666		54.8774	42.2241		17.3783	13.7013		10.5144	2.28679		4.20032	10.7635
LCP5	45.1859	50.3981		51.7092	54.1841		47.7596	50.777		7.95838	2.40832		17.9483	7.05015		10.6164	9.21132
LDB16	85.3681	59.6469		92.4444	106.497		91.2504	73.7174		37.7738	28.8805		42.348	26.554		9.95198	16.7884
LDB17	35.4241	20.048		39.1178	36.6577		45.7231	43.8783		7.12353	9.02478		6.44376	5.40079		9.60046	15.3543
LDB18	120.221	53.2536		111.474	96.4678		91.3676	58.4395		55.9796	12.1634		43.3754	18.4908		17.2664	13.4676
LDB19	58.6835	84.5721		86.0797	83.3278		54.5255	81.5212		20.2632	9.76447		32.1717	15.7773		3.58628	22.95
LDB7	200.372	121.866		158.93	190.604		359.677	203.248		129.641	80.9268		32.1517	80.4154		26.7215	35.6619
LEA1	12.8848	25.9408		12.7333	14.351		12.7156	15.4065		2.5388	18.4823		0.808257	0.390284		1.26282	3.7802
LEE1	3.31985	5.73374		2.1619	2.55157		3.76581	5.43855		1.42843	3.8377		2.01615	1.70838		1.20646	1.1173
LEM3	37.4444	30.3475		46.5112	45.1988		13.9706	8.28488		24.2852	19.5035		37.9128	32.0119		2.38238	2.5085
LEO1	106.187	103.098		53.4401	40.9112		63.3867	97.075		101.321	70.2269		80.6117	38.9274		26.5505	43.5749
LEU1	518.617	475.257		568.634	498.529		896.859	556.966		170.47	130.087		277.507	182.82		129.523	218.559
LEU3	18.3726	23.4541		30.6032	30.5206		7.56769	13.5136		8.47755	15.8881		21.4844	17.7737		1.61503	6.13183
LEU4	363.195	259.721		705.29	493.22		254.452	214.696		135.932	72.1201		233.374	215.303		71.7397	45.0888
LEU5	21.0567	12.3005		27.5495	30.053		19.7558	15.9339		5.58214	8.23965		15.9618	11.3096		3.11455	1.75215
LEU9	260.016	106.573		187.683	158.436		150.655	46.5841		89.3026	38.916		136.723	57.4679		49.0065	14.8243
LGE1	26.7027	34.0867		31.6549	35.415		18.1234	16.7484		9.59054	18.2682		14.0721	16.8032		0.199061	2.98161
LHP1	282.797	206.266		195.864	109.716		186.369	229.887		222.195	131.027		284	109.394		31.0744	82.3955
LHS1	109.008	72.9446		55.0448	60.543		73.1122	50.6992		31.3683	19.8331		11.1864	2.24037		13.9843	10.0751
LIA1	145.861	163.912		274.67	201.604		17.0356	22.231		109.128	138.65		226.549	161.532		4.38735	17.0727
LIF1	5.92412	11.3078		2.89087	6.27155		2.81243	9.15162		3.44816	9.59543		2.38645	1.27407		0.871514	5.52353
LIN1	37.8299	161.012		22.6897	71.48		11.0544	22.1722		21.9856	106.146		17.0709	57.8355		1.633	4.58235
LIP1	75.8078	112.867		24.9929	48.7254		54.4394	47.1195		36.2959	90.2763		11.7362	5.91239		6.49101	4.66898
LIP2	75.3521	93.7457		57.5204	87.3789		55.2069	55.7932		14.9972	13.5986		41.8471	38.7967		11.7596	4.37675
LIP5	94.7299	117.944		109.048	136.255		111.057	107.591		31.4704	22.5664		66.4084	25.8653		21.813	49.3536
LOC1	17.9106	1.69708		15.8119	10.0495		23.3868	5.25544		9.79207	1.44214		7.44861	5.62344		6.76751	3.23761
LOH1	2.21156	7.62517		1.60325	1.86717		0.910143	0.99696		1.54814	11.0325		0.67535	0.742113		0.071039	0.236173
LOS1	71.8335	41.1823		78.3475	52.4692		47.4778	29.1569		29.8276	10.9532		42.8525	18.0079		13.151	4.05285
LOT5	16.0053	17.7506		15.7969	14.688		26.9035	24.0051		7.45573	5.04549		8.06341	9.34787		5.70238	0.75425
LOT6	7.23406	14.9806		7.76062	11.2537		5.75351	12.0884		6.76368	7.60171		0.815575	3.63395		0.437496	1.14147
LPD1	483.885	546.039		381.229	415.788		429.376	348.944		194.527	281.946		195.385	65.5168		103.548	100.307
LPP1	16.0304	14.4157		30.4842	19.4059		2.41315	1.76902		12.607	14.7149		24.3228	15.0218		0.816325	1.43131
LPX1	41.6057	19.775		68.0604	41.2856		71.1661	38.4155		29.5228	12.2594		24.7274	15.9185		16.515	7.11164
LRE1	72.6614	55.2565		55.7191	72.6631		33.3787	22.4629		32.136	25.167		43.1306	46.3461		8.87107	1.34955
LRG1	20.5172	18.494		18.7333	13.8745		15.8574	16.0134		10.9036	4.08224		7.7019	4.04511		1.38289	9.54147
LRO1	19.4085	11.9506		7.9506	8.09223		6.2175	6.5498		15.3707	10.1334		3.83457	1.60399		0.918142	1.76129
LRP1	91.0541	92.1957		39.1855	58.0697		44.1587	41.1631		39.5673	51.2035		7.96286	14.4829		2.3609	4.5625
LSB3	54.9039	53.3936		142.384	83.4585		206.004	244.739		82.9392	79.6536		203.73	116.325		44.5493	57.0136
LSB5	45.9087	49.7908		100.573	67.6942		7.10996	9.71585		34.0507	43.2596		84.3329	54.0945		3.15278	8.50037
LSB6	19.753	44.8338		23.4629	36.4268		24.7493	35.6843		6.06619	19.4829		9.08336	9.6448		4.54687	5.61265
LSC1	198.024	73.3101		163.203	99.0775		159.861	114.86		105.46	16.9666		113.436	38.5666		63.8865	70.6166
LSC2	215.97	114.082		240.853	177.864		187.798	158.027		43.2681	28.4063		80.2975	14.9553		41.7383	47.9062
LSG1	93.1003	62.4411		170.138	96.3954		132.538	147.099		59.2463	26.3196		115.952	47.1656		47.6042	66.8099
LSM1	148.061	151.878		58.9479	84.5393		57.4796	55.5142		94.2124	87.8422		23.7337	26.4266		11.4912	3.35404
LSM12	186.427	114.061		139.828	127.566		186.843	148.683		45.994	18.8857		53.2918	38.1162		13.5651	24.837
LSM2	306.387	232.258		434.679	516.198		94.4153	75.9827		403.693	299.847		351.478	380.545		6.33196	2.0839
LSM4	0.871334	0.0856621		0.784673	0.704775		0.517565	0.647337		0.159028	0.171324		0.964873	0.222894		0.168607	0.180252
LSM5	270.196	155.984		266.203	217.455		332.702	156.171		137.705	31.6837		138.215	38.1356		119.019	79.3247
LSM6	187.198	237.956		110.285	163.291		177.639	182.259		74.9367	24.4752		35.0881	22.8145		36.3254	45.6646
LSM8	54.4912	35.2685		27.2937	36.0992		29.783	20.5484		21.5245	20.8232		19.4294	11.659		11.9875	7.68938
LSP1	495.919	667.075		717.947	850.568		639.167	762.088		197.922	308.878		132.851	200.351		184.67	29.993
LST4	103.809	57.5094		89.6335	78.6266		65.4378	40.483		30.9656	15.0499		40.3715	24.0294		14.9034	2.60894
LST7	2.0185	2.9729		1.48454	2.84981		0.580507	0.778477		1.63015	3.34532		0.898507	2.00843		0.119803	0.590398
LST8	16.0612	43.1179		27.3007	32.0242		22.0897	54.2543		7.17028	17.929		15.6869	6.47527		9.56703	8.22119
LTE1	29.9856	8.73708		21.3811	17.8259		41.4896	10.2825		6.46175	5.87834		5.04641	7.51937		8.43202	1.04783
LTP1	55.0932	41.6796		56.4613	49.5973		53.5768	38.9497		17.1973	5.87529		6.89238	3.44329		0.842077	5.20732
LTV1	156.079	151.504		118.698	133.582		72.3652	60.9718		57.5548	93.9187		76.5309	60.2479		6.71763	4.6002
LYP1	163.074	143.273		81.0876	106.018		81.3601	71.3635		87.7601	107.915		31.8107	28.7599		7.9849	7.31877
LYS1	387.303	228.638		458.979	332.842		260.735	152.679		121.591	52.4669		187.849	100.287		41.7402	13.103
LYS12	421.57	298.024		762.22	467.899		258.289	237.453		96.8573	175.725		406.356	211.756		78.4811	171.025
LYS14	102.661	128.736		66.27	117.428		67.993	98.6055		31.0746	53.8749		20.5497	35.8617		3.60791	17.8677
LYS2	385.872	313.097		338.93	288.207		147.191	68.799		226.712	192.394		264.476	163.113		44.7621	11.5056
LYS20	3105.93	2099.98		2869.62	1983.32		3115.71	2885.39		1262.36	596.223		2089.12	1135.4		314.513	487.566
LYS21	638.195	429.269		1016.48	868.904		101.253	81.8385		477.677	280.056		824.408	678.388		31.667	27.2249
LYS4	138.9	111.758		379.325	225.474		34.0251	37.2448		82.8986	71.6423		311.003	173.7		8.51252	18.8553
LYS5	29.1844	85.753		24.6221	48.1411		40.0044	44.4657		11.318	57.0269		6.06591	11.2088		5.32011	2.93943
LYS9	1179.27	589.222		1088.9	657.885		813.433	328.269		490.47	154.842		343.717	230.666		217.182	36.3111
MAC1	33.236	67.6759		39.9238	48.5156		25.9998	32.7004		15.8206	65.5138		18.9326	18.0072		2.56717	2.6858
MAD1	65.6605	63.8493		55.2989	70.1607		57.2554	67.0071		9.74996	11.9951		13.9142	10.5447		5.17312	14.797
MAD2	88.5307	50.7194		48.2188	49.9039		109.948	75.2191		50.1157	9.96492		31.3462	42.4825		10.993	15.4742
MAD3	13.666	2.24776		23.5076	16.397		1.63948	1.29189		10.4558	2.23476		19.5717	12.9491		0.663514	0.119191
MAE1	736.497	366.182		570.081	407.823		1120.82	683.455		578.661	281.794		810.976	523.318		156.956	59.7146
MAF1	67.9745	93.6311		148.963	93.0037		55.7031	114.058		48.9446	78.1983		95.1756	30.1505		12.7849	42.8413
MAG1	78.9132	130.944		49.8983	97.6908		82.4192	97.2103		16.3266	46.0467		30.4416	31.252		21.5843	20.2736
MAG2	21.8623	23.6701		6.8796	16.8254		19.8966	30.3912		7.19048	16.2086		1.3989	5.49072		2.80098	1.69167
MAK10	15.8549	9.12883		5.30359	7.07145		7.03575	6.99968		9.66972	8.81188		1.11201	1.31077		1.53342	3.94311
MAK11	170.363	136.533		315.516	269.381		212.661	155.684		110.415	29.6857		252.703	104.676		55.5807	68.866
MAK16	56.7702	62.1999		65.7083	68.8496		40.4235	43.963		26.1302	21.7534		26.2837	25.5935		6.71755	5.53966
MAK21	169.278	118.283		202.907	101.854		149.187	185.062		106.671	68.1999		246.263	77.5996		46.4438	68.2562
MAK3	63.3996	17.8027		67.0129	51.3305		69.5286	36.579		22.7683	9.18937		45.6569	13.3299		9.59941	12.8803
MAK31	176.042	312.305		151.4	173.775		148.198	294.094		41.9076	23.646		76.0025	40.3679		6.67469	30.1911
MAK32	22.7463	21.3506		30.5703	23.2538		26.9448	25.1986		2.76689	2.76232		5.04778	2.49097		1.18326	4.77105
MAK5	62.2197	76.7727		45.8854	61.0525		22.3151	26.8694		29.0949	42.9657		27.7031	33.1003		2.26178	6.98106
MAL11	4.2165	2.21297		6.55882	8.43247		3.0468	2.34822		3.3727	1.73876		3.9092	5.72906		1.83522	0.671856
MAL12	0.398115	0.028554		0.575782	0.713217		0.406495	0.371361		0.327457	0.0571081		0.0957407	0.430943		0.415343	0.0660022
MAL13	1.8271	4.93643		1.22074	2.43221		2.89441	2.93064		0.571157	3.93441		0.80448	0.214753		2.14296	0.236897
MAL31	5.32457	4.82451		9.80445	9.54687		4.96437	1.65289		3.97248	2.85398		6.77536	6.20786		3.08742	0.50704
MAL32	5.37557	14.1521		3.61676	9.52804		3.62031	4.37467		2.34259	7.40799		1.93872	5.9608		0.474828	0.237437
MAL33	23.1032	25.5028		9.97011	22.179		31.0764	20.7743		5.89598	17.8667		6.50818	5.52044		17.9182	3.40528
MAM3	47.9806	79.475		62.3483	71.508		50.0366	63.662		7.08198	32.8833		22.7661	14.5631		5.16362	5.16339
MAM33	224.843	40.5351		91.8106	76.0693		136.645	60.8801		97.8259	14.137		18.422	34.9764		8.05853	23.7144
MAP1	155.46	134.282		321.378	337.731		48.7952	46.2035		203.997	123.945		265.994	256.239		9.84339	17.0118
MAP2	297.979	293.707		259.792	264.013		237.138	208.055		66.7191	44.3919		117.704	56.9026		23.8315	14.1054
MAS1	49.1533	50.8946		78.3576	62.0529		60.576	96.84		8.57706	34.452		43.2569	12.8788		4.72593	42.9803
MAS2	68.353	109.386		54.3144	68.3656		61.7311	71.1452		10.9769	25.1407		12.612	2.6151		7.91262	9.11432
MBA1	96.5533	44.0325		81.6474	57.4157		47.4365	37.1669		30.7836	28.8339		21.0472	15.7009		3.03857	7.97447
MBB1	4.90906	1.59928		10.5384	4.42262		4.29917	0.800932		2.21796	1.63797		1.69844	2.01293		1.15708	0.329998
MBF1	827.355	1430.41		948.62	1263.92		880.116	1128.99		511.487	978.252		151.469	313.946		138.413	216.879
MBP1	48.6389	38.5665		18.3148	26.7759		34.3291	22.4533		22.8464	31.3684		6.83818	1.74679		9.32099	5.38397
MBR1	10.3261	8.11125		8.88725	7.17407		7.55256	6.31659		6.34199	6.88937		4.30555	0.849703		3.04169	3.0917
MCA1	281.668	259.626		239.315	248.494		176.235	193.321		85.2637	45.9924		78.4124	59.6917		15.0567	18.4951
MCD1	87.2685	8.39126		144.474	42.1829		111.931	8.13008		29.7073	5.18451		65.2598	34.5428		4.8937	2.49899
MCD4	111.807	15.7589		75.3072	40.7984		82.8306	19.1958		48.8348	10.5412		30.6934	24.3527		9.11776	1.64165
MCH1	29.6785	22.1679		15.6101	15.2213		16.3496	9.06588		16.9434	21.2855		5.40173	4.73517		0.844477	0.78785
MCH2	0.882801	0.691241		0.847899	0.775808		0.503634	0.796697		1.15327	0.625351		0.331341	0.198594		0.333706	0.133946
MCH4	503.638	720.63		164.061	441.705		365.144	472.405		270.258	276.521		20.3692	56.0312		77.4282	64.3324
MCH5	52.5258	91.6549		61.64	42.593		60.6824	124.427		37.8359	53.9663		101.563	49.3366		21.2633	42.8076
MCK1	77.9953	82.9363		158.389	87.7283		65.4251	65.0502		17.6802	26.7951		49.0698	34.8682		6.27205	12.5152
MCM1	100.357	55.8592		144.868	100.004		101.277	147.821		36.8863	40.4661		104.784	23.8626		30.1117	81.1312
MCM10	2.10652	14.5091		2.58241	8.11906		2.65591	8.95111		0.556554	3.75239		0.541322	2.60482		0.155543	1.76776
MCM16	14.84	13.7592		16.756	18.0497		14.942	17.5416		3.8853	6.73403		1.54027	2.80435		1.71513	2.34351
MCM2	56.9078	40.3456		82.8888	67.9827		60.2995	36.5011		37.4539	23.4435		54.9614	19.686		17.4736	12.1198
MCM21	11.8894	7.06711		12.273	12.6548		5.88667	4.86655		5.46074	5.47405		4.54269	6.89192		2.18497	1.4849
MCM22	7.86225	9.69175		6.88209	8.88662		6.16199	7.8847		2.8933	5.43796		2.95015	1.92418		0.889068	1.14186
MCM3	34.3166	19.3		53.9122	34.0286		16.8015	13.992		28.0025	10.3252		7.79294	15.4401		2.52349	3.93484
MCM4	20.7757	27.3488		28.9668	22.932		13.4972	17.0921		7.85461	11.9096		10.2061	7.25664		2.50789	5.12278
[truncated: 4,055 more rows]
