# Supplementary material for: Lack of 14-3-3 proteins in Saccharomyces cerevisiae results in cell-to-cell heterogeneity in the expression of Pho4-regulated genes SPL2 and PHO84
Source: BMC Genomics. 2017 Sep 6;18:701. doi: 10.1186/s12864-017-4105-8 (PMC5588707; doi:10.1186/s12864-017-4105-8)
Supplement: Supplementary file 3 — Genes of which the RNA level increased or decreased significantly (P < 0.01) more than 2.0-fold upon deletion of BMH1 or BMH2 after growth in YNB with 50 mM KCl. (XLSX 13 kb) [file 12864_2017_4105_MOESM3_ESM.xlsx]

## Sheet: Sheet1
Additional file 3. Genes of which the RNA level increased or decreased significantly (P<0.01) more than 2.0-fold upon deletion of BMH1 or BMH2 after growth in YNB with 50 mM KCl.
bmh1∆		RNA level (reads per million) (± SD)				RNA level (reads per million) (± SD)
Annotations	Brief description.	BY4741 (50 mM KCl) (n=4)	bmh1Δ (50 mM KCl) (n=3)	T-test	Fold change bmh1Δ/BY4741 2log	bmh2Δ (50 mM KCl) (n=3)
XBP1	Transcriptional repressor; binds promoter sequences of cyclin genes, CYS3, and SMF2	9 ± 3	22 ± 3	0.00186563	1.36939	8 ± 6
TAM41	Mitochondrial phosphatidate cytidylyltransferase	23 ± 10	52 ± 4	0.00616473	1.19229	22 ± 9
MSC1	Protein of unknown function; mutant is defective in directing meiotic recombination	27 ± 11	60 ± 8	0.00694108	1.18306	68 ± 34
PTR2	Integral membrane peptide transporter	29 ± 6	62 ± 8	0.00177092	1.08189	30 ± 9
SOR2	Sorbitol dehydrogenase	27 ± 5	12 ± 4	0.00938161	-1.18702	19 ± 4
MFA1	Mating pheromone a-factor	4881 ± 1074	2064 ± 467	0.00867763	-1.24228	4420 ± 665
ATG16	Conserved protein involved in autophagy	1.9 ± 0.5	0.4 ± 0.1	0.00457504	-2.14922	1.8 ± 0.6
FET4	Low-affinity Fe(II) transporter of the plasma membrane	78 ± 10	17 ± 9	0.000415537	-2.22426	61 ± 6
TMA10	Protein of unknown function that associates with ribosomes	84 ± 27	17 ± 5	0.009452	-2.27894	293 ± 230
SPL2	Protein with similarity to cyclin-dependent kinase inhibitors	31 ± 5	2.7 ± 0.2	0.000163436	-3.50599	7 ± 1
BMH1*	14-3-3 protein, major isoform	4336 ± 1874	1397 ± 829	0.0548	-1.63454	4499 ± 596
*, SAGE-tags in the bmh1Δ strain correspond to sequences downstream of the BMH1 open reading frame
bmh2∆		RNA level (reads per million) (± SD)				RNA level (reads per million) (± SD)
Annotations	Brief description.	BY4741 (50 mM KCl) (n=4)	bmh2Δ (50 mM KCl) (n=3)	T-test	Fold change bmh2Δ/BY4741 2log	bmh1Δ (50 mM KCl) (n=3)
RSC9	Component of the RSC chromatin remodeling complex	44 ± 25	126 ± 25	0.00832949	1.50992	58 ± 28
FMS1	Polyamine oxidase	26 ± 14	73 ± 15	0.00864088	1.48796	25 ± 13
CTA1	Catalase A	5 ± 2	10 ± 2	0.00785931	1.12792	7 ± 2
SPG5	Protein required for proteasome assembly during quiescence	86 ± 29	178 ± 29	0.00830803	1.0521	100 ± 47
SPL2	Protein with similarity to cyclin-dependent kinase inhibitors	31 ± 5	7 ± 1	0.000363146	-2.17117	2.7 ± 0.2
BMH2	14-3-3 protein, minor isoform	433 ± 167	0.1 ± 0.1	0.00728771	-12.7823	380 ± 116
